# Supplementary material for: Quantitative inference of dynamic regulatory pathways via microarray data
Source: BMC Bioinformatics. 2005 Mar 7;6:44. doi: 10.1186/1471-2105-6-44 (PMC555938; doi:10.1186/1471-2105-6-44)
Supplement: Additional File 2 — The 'Shuffled_data' is the Shuffled raw data. [see Additional file 2] [file 1471-2105-6-44-S2.xls]

## Sheet: Arb_CircadianNet
	0	4	8	12	16	20	24	28	32	36	40	44
11986_at	0.96933	0.78173	0.85456	0.86685	0.83303	0.73611	1.0414	0.70426	1.1183	0.86284	0.9025	1
11987_at	0.86492	0.85975	0.92829	0.90986	0.87949	1.0584	0.76572	0.91404	0.82335	0.81608	1	0.81862
11988_at	0.96259	0.67698	1.0802	0.76149	1.0545	1.2305	1.1107	1	0.97274	1.1683	0.68246	1.0897
11989_at	0.45874	0.89655	0.72537	0.7383	0.82328	0.61207	0.55973	0.78264	1	0.60099	0.71983	0.094828
11990_at	0.64803	0.85407	0.62978	0.86902	1	0.73086	0.94199	0.96411	0.86962	0.90341	0.7192	0.79067
11991_g_at	0.86511	0.94616	0.75833	0.95261	1	0.88014	0.89435	0.77025	1.1379	1.0546	0.87449	0.6801
11992_at	1	0.77224	0.63154	0.64211	1.0638	0.81159	1.1231	0.80797	0.67557	0.86797	0.71984	1.0241
11993_at	-0.029101	0.14153	0.096561	0.27381	0.054233	0.056878	0.078042	1	0.14021	0.033069	0.017196	0.36376
11994_at	1.3199	1.3925	1.6608	1.6299	1.3716	1.5489	0.95885	1.6738	1	1.2817	0.78622	0.90265
11995_at	1.0508	0.8584	0.8703	1.1786	1.0959	0.9787	0.97807	1.0608	1.2794	1	1.4411	0.86654
11996_at	0.58259	0.89042	0.80844	0.89894	0.75731	0.63007	0.67654	0.79343	0.76765	1	0.66234	0.87845
11997_at	0.60598	0.48248	0.64829	0.53376	0.70897	0.62949	0.58248	0.57692	0.53419	0.5312	0.83462	1
11998_at	0.68125	0.46705	0.80341	0.57159	0.28352	0.67784	0.475	0.74659	1	0.78693	0.35057	0.5142
11999_at	1	3.5833	0.33333	1.125	1	2	0.79167	3.25	1.7083	0.58333	3.2917	-0.45833
12000_at	0.98571	0.49246	0.74563	1.1996	0.84444	0.70397	0.50794	0.71944	0.84484	1	1.3496	0.53452
12001_at	1.0407	1.0565	0.77997	0.89038	1.1616	1.3281	0.82041	1.2418	1.4343	1	1.3491	0.89396
12002_at	0.35791	0.7605	0.8407	0.6915	0.44122	0.49921	0.47214	0.62226	0.95996	0.5268	1	0.68945
12003_at	-2.6	0.25	1	-5.3	-3.95	1	-6.5	-5.1	-4.8	-1.3	-4.5	-0.7
12004_at	1	1.2393	1.3179	1.247	1.3879	1.7763	1.3202	1.1943	1.6159	1.2583	1.2763	1.6111
12005_at	0.86957	0.78261	1	1.2174	0.97826	1	1.1304	1.0435	0.80435	1	0.84783	1
12006_s_at	1.1102	1.1168	0.96931	0.93127	1.1097	1	0.95505	1.0449	1.0368	1.0353	0.97354	1.0877
12007_at	0.52051	0.61873	0.56498	0.60949	0.86501	0.99166	1.0782	1	1.1136	0.95253	0.5097	1.0608
12008_at	1.1948	1.085	1.1751	0.79791	1.2417	1.2512	0.93741	1.072	0.93217	1.0261	1.1039	1
12009_at	1.2205	1.276	1.2457	1.0404	1	1.3323	0.91179	1.1542	1.3956	0.93391	1.2838	1.2263
12010_i_at	1.0975	0.91253	1	1.1516	1.0708	0.79489	0.87227	1.2024	1.1378	0.79439	1.0611	0.98057
12011_s_at	0.90037	1.319	1.3701	1.07	1.173	1	1.0949	1.0893	1.0599	1.2752	1.0651	1.4439
12012_at	0.9889	0.74674	0.9073	1.2176	0.82814	0.75307	1.0367	1	1.0381	1.016	1.0077	0.87381
12013_at	1.2042	0.65833	1.5083	0.725	1.5667	1.1375	1.125	0.85833	1.15	1.175	0.75417	1
12014_at	0.76875	0.93472	0.99514	1.1979	0.82569	0.76181	0.80208	0.69583	0.96319	1	0.78472	0.73264
12015_at	0.96886	0.92079	1.0574	0.99496	0.88828	1.1175	0.89637	1	0.93544	0.759	0.83181	1.2418
12016_at	1.0111	0.44199	1.0833	0.2667	1	0.50126	1.0352	0.65625	0.64404	0.52155	0.58082	0.42134
12017_at	1	0.95968	1.1147	0.88464	0.81136	0.76332	0.72966	0.78927	0.86886	0.90638	0.99264	0.73036
12018_at	1	1.6777	2.594	1.9073	0.99744	0.95269	0.27238	1.5173	1.5448	0.60614	1.4322	1.2967
12019_at	1.1652	0.77234	1.1087	1.0208	0.99078	0.93712	1.0184	1.0972	1.2846	1	1.3499	1.0726
12020_at	1.1045	0.97219	1.0548	0.91742	0.83285	0.82956	0.89916	1	0.89167	0.8793	0.92269	1.1329
12021_at	0.91681	0.94809	1	1.2821	0.98872	0.86362	0.99319	1.0264	0.99191	1.09	0.95255	0.84681
12022_at	1.0587	0.96446	0.80257	1.0674	1.3656	0.81359	1.0334	0.87782	1.0684	1	0.82582	1.0207
12023_s_at	0.35939	0.09856	0.45278	0.32451	0.22483	0.1532	0.12295	0.060374	0.098183	0.097058	0.13435	1
12024_at	0.96181	0.69213	0.78935	0.86227	0.84838	0.85301	0.79514	1	0.94792	0.75	1.0532	0.82292
12025_at	1.2272	0.78293	0.94048	0.88931	0.6963	0.9192	2.0289	1	0.71327	1.1697	1.3346	0.97264
12026_at	0.92978	0.85165	0.90426	1.1885	1.1662	1	0.68939	0.9777	0.94735	1.0963	1.0513	0.99253
12027_at	0.58542	0.68958	0.90486	0.82361	0.32083	0.42014	0.5875	0.47847	0.51181	1	0.81597	0.78333
12028_at	2.9564	2.0609	1	1.69	1.8373	2.1273	2.1609	1.76	2.0045	1.5455	2.6764	2.0518
12029_at	1.2439	1.1194	1.3458	1.0646	1	1.0599	1.0433	1.2701	1.1596	0.70458	0.79901	1.1541
12030_at	1.2039	1.068	0.85871	1	0.97721	1.298	1.0578	1.3826	1.205	1.1266	1.1722	1.1231
12031_at	1.434	1.0712	0.88675	0.98449	1.0606	0.96227	1.2095	1.1729	0.76325	1.5011	1.0979	1
12032_s_at	0.62733	0.39959	0.4793	0.060041	0.40994	1	0.82816	0.52277	0.69462	0.83023	0.95238	0.96791
12033_at	1.1688	1.4669	1.5685	1.0505	1.2366	1.3457	1.4772	1	1.4849	1.3196	1.4075	1.4134
12034_at	1.1974	1.4379	1.433	1	1.7402	1.672	1.3864	1.5091	1.3289	1.554	1.6701	0.99771
12035_at	1.2826	1.5007	1.4362	1.2804	1.7217	1.6964	1.063	2.0304	1	1.2217	1.2688	1.2572
12036_at	1.4606	1.4927	1.5178	1	1.5053	1.7851	1.6484	1.3491	1.5631	1.408	1.5466	1.3518
12037_at	0.76804	1.551	0.6368	0.67415	0.75137	0.53655	1.1253	1.0218	1.0473	1.4105	1.4143	1
12038_at	0.96213	0.77355	0.84929	0.8852	0.81868	0.74706	0.64148	0.95565	1.1807	0.96095	0.53885	1
12039_at	1	1.2813	1.0148	1.2906	0.93145	0.94928	0.96963	1.1046	1.0361	1.6046	1.094	1.1669
12040_at	0.81218	0.80467	0.85496	0.75417	0.69636	1	0.90748	0.95813	0.87307	0.98698	0.97689	0.72401
12041_at	0.81875	0.81875	0.39375	0.7875	0.95625	1.0125	0.7	0.6125	1.225	0.725	1	0.75
12042_at	1.1087	0.99158	1.183	1.2162	1.0682	1.2111	0.96414	1.0294	1.055	1.2735	1	1.1645
12043_at	0.9979	1.3908	1.1387	0.11345	0.94118	1.1849	1	1.0945	0.85504	1.042	0.41807	0.4937
12044_at	1.2443	0.73295	1	0.73674	1.2519	0.73674	0.45833	0.82765	1.1326	1.6098	0.7803	1.3788
12045_at	-0.77778	0.62778	0.42222	0.23333	1.0333	0.044444	0.73889	-0.077778	0.59444	0.64444	1	0.38839
12046_at	1.1333	1.0413	1.0489	0.83054	0.98365	1.0263	1.1187	1.0768	0.88007	0.95287	0.97065	1
12047_at	1.1686	1	0.8659	0.62835	1.5709	0.78352	0.44462	1.2146	0.62644	0.88123	0.030651	0.59962
12048_at	0.73846	1.0476	0.95261	1	1.1972	0.93592	1.2352	1.1366	0.91946	1.3789	1.0627	1.1913
12049_at	1.1347	1.244	1.3632	1.3879	1.3515	1.2741	1.3634	1.0838	1	1.2876	1.1108	1.2578
12050_at	0.66471	0.69739	0.53922	0.68824	0.78039	0.58824	0.69281	0.5451	0.40588	0.42745	0.5634	1
12051_at	1.1068	1.1656	1	0.84936	0.91453	1.11	1.0919	0.97115	1.3921	1.1613	1.0524	0.93697
12052_at	0.86504	1.1841	1.2253	1.0763	0.93183	0.77099	0.98468	0.97503	1.1843	1.3548	1	1.8422
12053_at	0.6932	0.75682	0.70295	0.71431	0.67666	0.64465	1	0.98573	0.72564	0.59874	1.0292	0.80323
12054_s_at	0.94959	1.1967	1.0656	1.1262	1.2909	1.1791	1.1381	1.1852	1.192	1.2572	0.91365	1
12055_s_at	0.8396	0.68734	0.92231	0.61842	0.83083	0.80576	0.71742	0.56078	0.86654	0.72431	0.68734	1
12056_s_at	0	-0.12857	0.34286	0.19929	1	0.74286	-0.050714	-0.32143	-0.27857	0.014286	-0.30714	-0.26429
12057_at	0.75268	0.70886	0.63932	0.80588	0.56632	0.68573	0.94442	0.65382	0.63234	1	0.99229	0.54485
12058_at	1.06	0.98393	1	0.89991	0.93269	1.1398	1.0246	0.96236	1.0152	0.89895	1.05	1.1785
12059_at	0.86238	0.45855	1	0.95076	0.4797	0.80704	0.69304	1.1843	0.87573	0.98827	1.0807	0.88299
12060_at	0.95813	0.70154	2.2502	1.1984	1.1517	1.1249	0.62888	0.68829	1.6716	1	1.4513	1.2139
12061_at	0.75901	0.82988	0.75938	0.96835	0.93358	0.7012	1	0.75956	0.59728	0.52086	0.63951	0.6939
12062_at	1.3523	1.2235	1.3258	0.98864	1	1.0076	1.1818	1.0606	0.84848	0.84091	0.93561	1.303
12063_at	1.2314	1.272	0.80383	0.83985	0.98238	1.3536	1	0.89732	1.0441	1.3287	1.1368	1.0931
12064_at	1.6308	0.32308	0.85769	1.1231	1.0423	1.35	0.50769	0.9	1.6615	1	0.57742	1.6538
12065_at	0.93213	1.2023	0.89362	1	1.0154	0.926	0.84399	0.70374	1.0797	1.0754	0.96351	0.80979
12066_at	0.41923	1.0154	0.73462	0.17333	0.49808	0.89231	1	0.37308	0.64423	0.50769	0.39423	0.40577
12067_at	0.68632	1	0.80456	0.74009	1	0.77013	0.90503	0.71116	0.91053	0.88899	0.91557	0.68239
12068_at	0.89319	0.95667	1.0051	0.92493	1.0502	0.88146	0.78268	0.87347	1	0.97427	0.74606	0.97296
12069_at	1.1795	1	0.6998	0.92394	1.0568	1.0492	0.93864	1.2404	0.93661	1.2262	1.074	0.89452
12070_s_at	0.83554	1	1.0558	0.80966	1.2996	1.1486	1.0822	0.4494	0.43387	0.95515	1.0368	0.95946
12071_at	1.2701	0.42356	0.47184	0.56092	0.67816	0.64885	0.52471	1	0.37184	0.42529	0.58908	0.32126
12072_at	0.78137	1.1414	0.67228	0.84347	0.98209	0.90132	1	0.91164	0.91554	0.87603	0.92477	0.97829
12073_at	1.1939	0.75152	1.2182	1.0212	1.1273	1.1182	1	1.4879	0.63636	0.82121	1.297	1.5061
12074_at	0.84457	0.89987	0.87477	0.69602	0.88636	1.156	0.73105	0.68915	0.67147	0.86642	0.81011	1
12075_at	1	1.1422	1.3202	1.153	1.1213	0.94612	1.1766	1.0454	1.1438	1.1895	1.1016	1.3114
12076_at	0.49702	0.27196	0.22601	0.18912	0.50406	0.21708	0.31268	0.22272	0.37342	1	0.187	0.2569
12077_at	0.82192	1.0068	0.78082	1.1164	0.86986	1.0822	0.97945	0.93836	0.82192	0.97945	1	1.0822
12078_at	1.0569	1.2412	1.4586	1.4612	1.314	1.2408	1.3747	1.1832	1	1.1955	1.2702	0.98462
12079_s_at	1.7836	1.1887	1.0649	1.1455	0.83711	1.0194	0.92907	1.5488	0.86677	1.3701	1	1.0389
12080_at	4.3	-6.45	0.35	-1.5	1	-6.8	-4.4	-2.8	-6.05	-2	-5.75	-5.8
12081_at	1	0.63799	0.58284	0.45092	0.79479	0.6282	0.50614	0.57693	0.4018	0.80149	0.48186	0.65906
12082_at	1.2983	1.0616	1.1102	1.315	1.218	0.92678	1.1039	1.072	1.0733	1.2126	1	1.0694
12083_at	5.3333	3.5	3.75	2.4167	4.9167	4.75	5.1667	1.8333	3.8333	4.1667	1	5.25
12084_at	0.54813	1.1834	1.062	1.399	1.5708	1.1275	1.5349	1	0.90497	1.2751	1.5248	0.93691
12085_at	0.59524	0.72053	0.27893	0.49039	0.3061	0.42873	0.23835	0.3476	0.25566	0.45601	0.42483	1
12086_s_at	0.76515	0.69697	2.7803	1.0682	1.7576	1	1.3485	1.2348	1.2652	0.49242	4.5455	1.5002
12087_at	0.77635	1	0.82601	0.83446	1.1791	0.92399	0.66284	0.75743	0.80034	0.92095	0.59189	0.94291
12088_at	0.76126	0.80327	1	0.88162	0.66161	0.82061	0.75825	0.77745	0.75755	0.73742	0.74506	0.9499
12089_at	1.1548	1.5714	0.70635	1	0.84127	0.90476	0.7381	0.90079	0.24603	1.381	0.30159	1.1151
12090_at	0.79167	1.3333	1.5833	0.89583	0.91667	0.95833	0.52083	0.75	0.70833	1.3333	1	1.0417
12091_at	0.54754	0.30136	0.46944	0.55772	0.29881	1	1.0628	0.4219	0.97114	0.59847	1.281	0.12309
12092_at	0.83379	0.81278	0.80559	0.90461	1	1.0331	0.53408	0.87407	0.79518	0.93648	0.84064	0.97002
12093_at	0.5	1	2.5341	2.7955	1.9659	3.3636	1.0568	2.7273	0.98864	3.125	2.1136	2.2273
12094_at	2.0139	1.8472	1.9167	1.625	0.86111	1.8472	1.8194	2.9028	1.9306	3.5417	2.1389	1
12095_at	2.516	1	0.75722	0.88833	0.97055	1.878	0.66245	0.80561	0.71048	1.7805	3.1527	1.7371
12096_at	1.3329	0.7713	1.2168	1	1.6656	0.91911	1.0992	1.123	0.73363	0.90961	1.9242	1.3103
12097_g_at	0.89545	0.77727	0.91818	1.1182	2.6386	1.5545	1.6432	0.69318	1	0.89318	1.0091	1.5295
12098_at	1	1.1744	0.97742	1.2998	1.2768	1.1218	0.97853	1.0944	1.1908	1.0214	0.95738	0.94142
12099_at	0.96791	1	0.64464	0.65034	0.75971	0.69109	0.52597	0.68961	0.57601	0.50317	0.90435	0.47762
12100_at	1.2125	0.33125	0.29375	1.0625	1.175	1.0813	1.6438	0.71875	0.8625	1	0.86875	0.99375
12101_at	1.1429	0.91071	0.26786	1.875	1.5	0.30357	0.32143	0.92857	0.85714	0.375	-0.375	1
12102_at	0.53387	0.71053	0.53785	0.41299	0.51847	0.87201	0.56206	0.56536	0.44907	1	0.87519	0.62614
12103_at	1	1.0395	0.63851	0.97399	0.30912	1.1193	1.2372	1.2216	0.94899	1.328	0.89865	0.95405
12104_at	1.2018	0.80921	1.1118	1	0.88377	0.87061	0.65899	0.62939	0.75768	0.76425	0.67873	1.2807
12105_at	0.508	0.70717	0.4662	0.54644	0.44582	1	0.71594	0.4515	0.58643	0.47807	0.6806	0.60165
12106_at	1.0093	0.62778	1.2711	0.84519	0.57074	0.85074	0.84185	0.98963	1	0.66481	0.79111	0.8837
12107_i_at	0.96988	1.0674	1.0218	1.028	1.2608	1.3187	1	1.2304	0.96354	1.2158	1.1698	1.2175
12108_at	1.4679	1.0921	1.245	1.0691	1	1.2763	0.81507	0.93756	1.3246	0.9122	1.0194	1.705
12109_g_at	0.95238	1.5458	1.0341	1.2095	1.3647	1.0954	1.3169	1	1.1038	0.97185	1.2038	1.3304
12110_at	1.4633	1.1281	1	1.165	1.4756	1.3672	1.5647	1.131	1.1847	1.1045	1.1168	1.0966
12111_s_at	1.4857	1.8229	1.1248	1.2276	1.6	2.4438	1.9448	1.5581	1	1.2943	1.5057	2.1038
12112_at	1.2844	1.0955	1.1975	1.1336	1	1.3262	1.2779	1.1799	1.3104	1.506	1.265	1.1858
12113_at	0.7762	0.76801	0.78597	0.94357	0.9189	1	0.92466	0.92244	0.8903	0.60396	0.79482	0.84997
12114_at	0.64049	0.66057	0.67441	0.64412	0.85747	0.62809	0.77035	0.99763	0.79921	0.71656	0.72088	1
12115_at	0.83333	0.47619	0.70238	1	1.6667	-1.0833	1.2857	-1.7381	1.2976	1.4524	0.94048	-1.0476
12116_at	2.5333	3.4667	3.7	4.5667	1.5667	3.1	6.3	2.8667	1.5	3.6	1	2.8
12117_at	0.54582	0.83591	0.76183	0.64364	0.72054	0.55742	0.61917	0.54284	1	0.66475	0.64411	0.73062
12118_at	0.71677	1.0172	0.80639	0.78375	1.0321	1.2287	0.71348	1.2268	1	1.2028	0.89343	0.89367
12119_at	1	0.041667	1.1267	1.25	1.0417	0.29167	-0.125	1.3767	-1.1667	-1.0417	0.50167	-1
12120_at	1.343	1.3395	1	1.3675	1.2894	1.6263	1.2284	1.4141	1.512	1.2704	1.3524	1.4507
12121_at	0.67257	0.9048	1	0.88841	0.68968	0.76123	0.78343	0.75832	0.69206	0.7202	0.66372	0.67297
12122_at	1.5653	1.4517	1.2784	0.86648	1.2074	1.2642	1.642	1.0227	1.0881	1.1506	1.5284	1
12123_s_at	3.6597	0.78472	-0.16667	1.0625	1.3542	3.3125	3.2569	1	1.7917	0.93056	0.95139	3.3611
12124_s_at	1.0165	1.1205	1	0.64754	0.9323	0.56555	1.0975	0.99329	0.81233	0.82884	0.97108	0.90043
12125_at	1.0103	1.1883	1	1.2593	1.453	1.1131	1.5341	1.4189	1.2977	1.476	1.1991	1.0996
12126_s_at	1.0111	0.75293	0.53382	0.70841	0.72977	1	0.9599	0.53117	0.77758	0.65346	0.76163	1.0777
12127_at	0.375	1	1.0139	0.51389	0.66667	0.75	0.52778	0.27778	0.63889	1.6806	0.34722	0.29167
12128_at	-0.54552	0.78081	-0.34874	-0.067927	0.19118	-0.082633	-0.21569	-0.072129	-0.19258	0.18627	1	0.029531
12129_at	3.2091	1.9818	0.501	0.65455	1.3636	-0.044455	1.2636	-0.86364	1.7091	0.31818	0.24545	1
12130_at	0.77977	1	0.68494	1.0312	1.4654	1.2691	1.4486	1.6342	1.5741	1.1711	1.3862	1.3933
12131_at	1.0981	1.1948	1.047	0.93542	1	1.1964	1.4785	1.1798	1.3477	1.2843	1.2097	1.3902
12132_at	1.3157	1	0.8549	0.77843	1.0755	0.91275	0.66863	0.75098	0.92255	1.0176	0.58529	1.1441
12133_at	1	0.62281	0.47368	0.74561	0.51754	0.68421	0.64035	0.62281	0.75439	0.57895	0.71053	0.40351
12134_at	-2.3333	-1.9167	1	-0.33333	-2.9167	0.75	-2.4167	-0.58833	-4.25	-2.75	-2.8333	-2.6667
12135_at	1.4483	1	1.2429	0.92567	0.96623	1.0033	0.98818	1.0792	0.8415	1.3612	1.6511	0.86389
12136_at	0.80556	1.085	0.92688	1.4138	1.1871	1.1144	0.73121	0.69649	1	1.0719	1.1801	1.0384
12137_at	1.0876	0.92875	1.1762	1.011	0.92074	0.77586	0.91543	1	0.60172	0.71298	0.69027	0.69269
12138_at	0.52391	0.54769	1.002	0.51986	0.66899	0.46218	0.56425	0.59031	1	0.67986	0.65748	0.93056
12139_at	4.3621	1.7362	3.5578	2.2724	2.3466	1	1.7672	2.0078	2.4017	1.5948	3.4603	2.5397
12140_at	0.37433	0.43316	0.65508	-0.12834	0.75668	0.33155	0.13904	1.008	0.85561	0.12567	0.57754	1
12141_s_at	1.3525	1.2891	1	1.1397	0.94286	1.3355	1.1573	1.1507	1.2761	1.322	1.6588	1.2727
12142_at	1	1.5387	1.0371	0.82742	2.2242	1.4484	0.87419	2.5339	0.69355	1.2161	0.95323	0.29516
12143_at	0.98389	0.83703	0.93216	0.82521	0.95494	1	1.0748	0.86788	0.81607	1.0517	0.98897	0.84817
12144_at	0.5609	0.87857	0.58246	0.9416	0.62995	0.82281	1	0.9282	0.96103	0.84837	0.86103	0.99323
12145_s_at	1	0.99958	0.79555	0.99657	0.66492	0.87325	1.2806	0.97092	0.99554	0.97845	0.82017	1.0636
12146_at	1.4112	2.1931	1.6274	0.83977	1.8359	1	2.7703	2.1525	1.0232	0.60811	2.2857	1.2915
12147_at	1.7	1	1.1106	1.0152	2.653	2.8909	1.1502	0.77879	0.39394	2.3939	2.0985	2.0379
12148_at	0.4546	0.39626	0.6063	0.50006	0.69847	0.47035	1	0.89398	0.76171	0.50748	0.37492	0.58043
12149_at	1.3976	1.6255	1.0596	1.5898	1.7651	1	1.169	1.1879	1.2335	1.4814	1.7037	1.5705
12150_at	1	0.6078	0.50698	0.90141	1.2212	0.70188	0.77391	0.94366	0.80652	0.39801	0.6545	0.80541
12151_at	1	0.7832	0.83941	0.82811	0.86991	0.97717	0.90401	0.78129	1.0646	0.75388	0.95975	0.98473
12152_at	1.2	1.25	1.35	1.25	1.6667	0.91667	2.1	0.55	1.5833	1	1.1167	1
12153_at	1.2391	1.1354	1.1256	1.2996	1.3557	1.1001	0.94543	0.97946	1.2721	0.85713	1	1.3749
12154_at	0.87277	0.8525	0.89232	0.82317	0.95192	1	1.2034	0.98246	0.92317	1.0583	1.0076	0.90906
12155_at	1.3036	1.4606	1	1.5637	1.3311	1.5121	1.2954	1.6972	1.8375	1.3512	1.11	1.4407
12156_at	0.98567	1.4344	1.2975	1.2117	1.1572	1.0239	1.5066	1.2213	1	1.3054	1.1553	1.4292
12157_at	2.2183	1.754	2.7579	2.254	1	2.7302	2.9683	2.3492	1.4762	2.381	1.3333	3.9444
12158_at	0.40546	1	0.50645	0.58787	0.21989	0.59301	0.49049	0.27825	0.2506	0.38186	0.55661	0.28546
12159_at	1.1228	0.71065	1.1506	1.1615	0.86209	0.93125	0.99088	0.88547	1.0732	1.1209	0.92986	1
12160_at	0.72946	0.33008	0.64223	0.75125	0.45635	0.63114	0.62315	0.8108	1.1581	0.5877	0.77234	1
12161_at	0.72817	0.69344	0.86882	0.98699	1.3027	1.2227	1.0923	1.231	1.2799	1.1114	0.69968	1
12162_s_at	1	2.8166	1.6325	1.394	0.7466	1.2473	1.3057	1.375	1.7534	1.8145	1.3641	1.5224
12163_at	1	1.0287	1.1362	0.55675	0.83386	1.4023	0.87137	0.58922	0.66929	1.1299	1.1743	1.163
12164_at	1.3808	1.0588	1.6269	1.3963	1.3653	1.4133	1.4164	1.0402	1.4845	1	1.4226	0.91022
12165_at	0.86111	0.30556	1.5278	0.86111	1.3889	1.0556	1	0.55556	0.13889	1.2778	0.69444	1.5
12167_at	0.99881	1	0.81219	0.85484	0.87197	0.91853	0.8263	0.85142	0.86125	0.95615	0.76086	0.64454
12168_at	0.99379	1.0138	1.1434	1.2407	0.6669	0.71862	1.0538	1	1.0172	0.93103	0.87655	1.1083
12169_i_at	1.3274	1.2175	1	2.0918	1.8252	1.672	2.0271	1.7559	2.2233	1.8604	1.7407	2.2786
12170_at	1.0751	1.0377	1.4299	1.528	1.1713	1.448	1.1129	1.146	1.2756	1.1063	1	1.2009
12171_at	1.8495	1.6639	1.3205	1.3584	2.1114	1.7617	1.4554	1.7242	1.829	2.0202	1	1.3691
12172_at	0.6684	-0.0086806	0.0086806	1	0.19792	-0.027622	-0.26736	0.13542	0.32986	0.60243	-0.036458	0.48438
12173_s_at	1	1.5129	0.90819	1.4569	1.425	1.3547	1.1836	0.49914	1.1944	0.9125	1.6974	0.82802
12174_at	1	0.8213	0.83812	0.8504	0.94686	0.92169	1.0266	0.86312	0.77248	0.75175	0.74954	0.89287
12175_at	1.0025	0.98388	0.77044	0.95763	1	0.86696	0.98046	0.93461	1.0259	0.97887	0.98033	0.88321
12176_at	1.2296	1.319	1.0636	1.1972	1	1.1411	1.2891	1.2778	1.238	1.2617	1.2527	1.1361
12177_at	1.2054	1.0921	0.91544	1.0345	0.78444	1.2123	0.96429	1.1476	1	0.89812	1.128	1.0095
12178_s_at	0.97916	1.2318	1.0998	0.89599	0.87206	0.94183	1.0555	0.94795	1	1.0616	0.97226	0.92491
12179_at	0.64103	1	1.0026	1.5231	1.0282	1.3103	1.0846	1	1.3897	0.98462	1.3282	1.2487
12180_at	0.96843	1.1239	1.0912	0.95416	0.96805	1.1199	0.89088	1.1038	0.87805	1.1199	1.0057	1
12181_at	1.1452	1.0674	1	0.84543	1.0663	0.82031	0.97099	0.92391	0.82245	1.0159	1.057	0.9289
12182_at	1.036	0.95227	0.96957	0.92332	1	0.82842	0.73872	0.69368	0.75434	0.8418	0.80152	0.96254
12183_at	1	0.63419	0.71016	0.66756	0.984	0.72538	0.57146	0.81673	0.6308	0.61594	1.0909	1.0195
12184_at	0.97374	1.1783	1.1651	0.71034	0.58679	1.0697	0.74171	1.1939	1.1998	0.83969	1.0651	1
12185_at	0.93494	0.75721	0.7341	0.75721	1	1.0952	0.66394	0.73901	0.85777	0.91765	0.88859	0.68039
12186_at	0.81002	1	0.7214	0.66289	0.81895	0.68828	0.59163	0.78633	0.67784	0.65707	0.78814	0.57597
12187_at	0.88705	0.79915	0.74383	0.7046	1	0.61174	0.67603	0.65061	0.58995	0.89915	0.69613	0.83801
12188_at	4.292	1.9353	1.2185	1.243	3.3741	3.7745	1	4.3147	1.2063	4.2797	1.6031	0.15909
12189_at	1.4302	0.82752	1.1963	1.1815	1	0.871	1.1483	1.3049	1.8755	1.5613	1.2669	1.1491
12190_at	1.0086	0.54779	0.96519	0.87455	0.80818	0.89818	0.99117	1	0.74468	1.054	0.65818	0.86714
12191_at	0.86361	0.75289	0.90536	0.68451	0.89609	0.76803	0.79585	0.83887	0.74145	1	0.87847	0.89051
12192_at	0.95188	0.89541	0.86464	1.1175	0.97659	1.0022	1.026	1.071	0.86076	1	0.70792	0.9647
12193_at	0.39078	0.48217	0.65366	0.52877	0.48994	0.39365	0.54704	0.63402	0.40296	1	0.41567	0.79475
12194_at	0.81944	1.9167	1.3056	1.0556	0.98611	1.25	1.4306	1	0.95833	1.9028	1.2361	0.59722
12195_at	1.256	1.0923	0.94286	1.368	1.6133	1.3165	1.2906	1.211	1	1.3326	1.4236	1.3247
12196_at	1.4133	1.6525	1.5268	1.7085	2.0415	1.7226	1	1.4062	1.4273	1.6576	1.2339	1.7308
12197_at	1.325	0.58786	0.79071	1.0864	1.0214	1.175	1.0693	0.42857	1.015	1.2421	1	0.95786
12198_at	1	1.9536	1.7187	1.341	1.7241	1.259	1.5201	1.4527	1.522	1.3174	1.1582	0.96791
12199_at	0.74242	1.1856	0.91667	1.0985	0.91667	0.92045	0.68561	1.6667	1	0.49242	0.79545	0.78788
12200_at	1.0882	0.89977	0.87113	0.98181	1.1517	0.77786	0.60139	0.81347	0.96672	1	1.0193	1.0259
12201_at	1.2049	1.1781	1.2136	1.3273	1.2826	1.2277	1.2869	1	1.2758	1.3241	1.4586	1.0663
12202_at	0.81598	1	0.7594	0.79436	1.141	1.5791	0.95282	1.1635	0.82688	1.0754	0.93778	0.93929
12203_at	1.3221	1.1368	1.3588	0.74412	1.15	1.2897	1.1544	1.8	1.2397	1.5353	0.875	1
12204_at	0.84229	1.0664	1	0.92343	1.5142	1.4452	1.8149	1.1942	0.42394	1.1623	1.0066	1.072
12205_at	1.0194	1	0.9656	1.0357	1.1517	1.0053	1.0437	1.0928	1.0966	1.0746	0.86465	0.98595
12206_at	1.125	-1	0.125	1	-2.625	-0.75	-1.125	-2.25	-2.25	-2.25	-6.875	2.125
12207_at	1.4457	1.7579	1.4864	1.2036	1.1471	0.86199	1.0566	0.80769	1	0.84163	1.2602	0.67647
12208_at	1.0474	1.0069	0.9715	1	0.97462	0.96815	0.97534	0.85153	0.75838	0.91092	0.94947	0.97605
12209_at	0.54848	0.22814	1.0831	0.36667	1	1.1879	1.261	0.45065	0.59567	0.27922	0.82511	0.91602
12210_at	1.2234	0.95792	1.1634	0.93333	0.91631	1.5052	1.0884	0.97872	1.1194	1.2378	0.86028	1
12211_at	1.1088	1.2745	1.1969	1.2764	1.0904	1.0254	1	1.0715	0.69297	1.243	0.86052	1.2363
12212_at	1.4579	0.72298	1.5038	1.364	0.86041	1.0678	0.98736	1.5605	1.1359	0.86715	1	1.6799
12213_at	1.6301	1.7405	1.5646	2.4749	1.3851	1.4375	2.0875	1.2566	1	1.7635	1.1823	1.1722
12214_g_at	1.4181	1.424	1.4917	1.6728	1.704	1.7492	1.0027	1.36	1.5994	1.7596	1	1.1667
12215_s_at	0.72467	0.80637	0.81025	0.91953	1.2202	1	1.0458	1.1462	0.90523	0.92218	0.68995	0.79105
12216_at	1.8958	4.2917	2.2708	3	4.375	1.5208	1.4583	2.5833	1.8125	2	2.5625	1
12217_at	0.563	0.55326	0.49215	0.49613	0.57119	0.48758	0.53588	1	0.71776	0.54135	0.67948	0.59695
12218_at	1.2751	1.0991	0.97064	1.0851	1.251	1.1206	1.2731	1.3533	1.083	1	1.1132	1.191
12219_at	1.3033	1.0346	0.71807	1.4938	1.117	1.3561	1.517	1.63	0.78765	1	1.7784	0.87768
12220_at	0.93485	0.96818	0.87045	0.84848	0.95227	1	0.87879	0.7697	0.92803	0.77803	1.1	0.80227
12221_at	5.7517	-1.6667	3	-1.4167	1.1667	-0.33333	0.16667	-3.6667	-0.083333	1.3333	1	0.83333
12222_s_at	0.94291	1.078	1.2301	1.0188	1.1	1	0.92875	0.92576	0.94029	0.98285	1.0037	0.89393
12223_s_at	1	1.0391	1.1369	0.80137	0.9459	1.0724	0.95825	1.1432	1.0903	1.0176	1.0309	0.95713
12224_at	0.82547	0.79717	0.93868	1	0.79717	0.97642	0.91038	0.8066	0.95283	0.92925	1.0991	0.86792
12225_at	0.81454	0.85514	0.96366	1	0.86817	0.83697	0.70351	0.70414	1.0016	0.90489	0.74837	0.52769
12226_at	0.86186	1.0472	0.79902	0.82581	1.0927	0.91728	0.82205	1.1159	1.0018	0.98428	1	0.97344
12227_at	1.0376	1.0074	0.53047	0.9473	0.68693	0.95417	0.97851	1.2779	0.64281	0.99355	0.78513	1
12228_at	1.3071	0.71429	1.1214	1.3357	0.74286	1.1357	1.2786	1	1.3857	0.99286	0.91429	1.4429
12229_at	0.85056	0.79816	1.0263	0.98404	0.86483	0.91554	1	0.83051	0.90014	1.0174	0.9661	1.0919
12230_at	-0.105	-0.105	3.4	1	1	1.6	3.2	-1.8	-0.4	-0.7	-2	1.5
12231_at	0.49861	0.86806	1.0681	1.0847	1	0.68194	0.87778	1.0597	1.0542	1.3903	1.0361	0.87083
12232_at	0.77183	0.94437	1.0968	1.2662	0.96628	0.85541	1.139	1.0514	1.0651	1.3174	0.77279	1
12233_at	1.0185	0.82107	1.062	0.97519	1.0361	1	0.88734	0.85769	0.8309	0.82811	0.89149	0.78284
12234_s_at	1	1.2538	1.5023	1.4382	1.5924	1.427	1.6217	1.5777	1.6091	1.3012	1.4561	1.6174
12235_at	0.9697	0.87879	1.1667	1	0.93939	0.67424	0.87121	0.92424	0.88636	0.84848	0.93939	0.86364
12236_at	2.315	2.2693	2.4623	2.2732	2.9333	3.3019	2.0408	2.7393	1	1.1431	1.21	1.077
12237_at	0.74297	1.1176	1.5435	1.4476	1.5895	1.124	0.90026	1	1.1598	1.3146	0.57928	1.6138
12238_at	0.68467	0.79051	0.80488	0.77657	1	0.71385	0.85192	1.2409	0.76742	0.72779	0.84451	0.91159
12239_at	1.6005	1.5763	2.0519	1.8849	1.3106	1.4454	1.449	1.8017	1.4986	1.3988	1	2.0291
12240_at	0.71508	0.73733	0.87445	0.81613	1.5073	0.62421	0.78534	1	0.86428	1.3495	1.2176	0.78365
12241_at	1.0304	1.15	0.79296	1.3412	1.1839	1.1708	1	1.1319	1.0842	1.1379	1.0314	0.72556
12242_at	1.5368	1.116	1	1.1056	1.2167	1.1215	0.74514	0.83194	1.3222	1.1972	0.99167	1.1597
12243_at	1	0.94392	1.886	0.71807	0.72264	0.48649	0.85473	1.0576	1.3963	0.89105	0.57179	0.60355
12244_s_at	0.63301	0.89807	0.67129	0.95847	0.80826	1	0.74421	0.71726	0.62143	0.92438	0.85526	1.0104
12245_s_at	0.63381	0.8935	0.7386	0.61192	0.7366	0.62704	0.5521	0.64264	0.9415	1	0.94061	0.78149
PhyD	0.71661	1	0.83009	0.74342	0.76348	0.70172	0.7315	0.44185	0.6931	0.86254	0.77649	0.62602
12247_at	0.98333	0.50833	0.875	1.2917	1.05	0.20833	0.99167	0.59167	1.0333	1	0.85833	0.33333
12248_s_at	0.52353	0.82643	0.78145	0.81759	0.66659	0.80618	0.80361	0.81695	1	0.92835	0.69863	0.75028
12249_s_at	1.1028	1	1.2228	0.78583	0.8751	1.0319	1.1839	0.8665	0.95782	1.2056	1.1413	1.0925
12250_at	2.5	0.6	2.05	2.35	2.05	0.7	1.8	0.35	0.05	1	1.65	1.95
12251_at	0.43793	-0.12989	-0.36207	0.64023	0.3023	1	0.50345	0.45977	0.86092	-0.07931	0.82299	0.25287
12252_at	1.0144	0.85057	1	1.009	0.73168	1.1537	0.77909	1.3606	0.70079	0.77802	1.0169	0.55532
12253_g_at	0.9146	0.82496	1.0569	1.1857	1.0311	1.0564	0.97458	0.90017	1	1.1682	0.80572	0.89139
12254_at	0.74744	0.63427	0.58525	0.71057	0.59079	0.86083	0.94778	0.44928	1	0.72783	0.59399	0.65942
12255_at	0.491	0.57771	0.54407	0.58979	0.63279	0.57451	0.85631	1	0.78524	1.023	0.38356	0.42833
12256_at	1	0.62238	0.73077	0.98252	0.48951	0.8042	1.0839	1.1259	0.76923	1.014	1.1224	0.51748
12257_at	0.001	-1	0.7	0.3	1.1	-0.3	0.7	-0.1	1	0.2	-0.5	-0.6
12258_s_at	4	1	2.5	-0.5	4.5	2	0	1.5	1	0.5	-2.495	-1
12259_at	-0.70833	-1.125	-1.25	-0.58333	-2.375	1	-0.41667	0.375	0.16667	0.20833	0.25	-0.125
12260_g_at	2.7592	2.0772	1.8327	1.4816	2.1434	2.0588	1.2408	1	1.4375	1.3015	1.2463	0.87868
12261_at	-1.5	3	0	-1	-0.5	-3.5	1	1	9	-2	-1	-2.5
12262_at	0.90958	0.74406	1.0605	0.79234	0.8364	1	0.69119	0.89464	0.83755	0.79464	0.98774	0.79387
12263_at	1.85	1	0.5	1.1	0.78333	1.3333	0.33333	0.20167	0.85	1.5333	1	1.3667
12264_i_at	1.5	-2	-0.5	-1	0.5	-3.5	0.5	-2	1	1.995	-1	-2.5
12265_at	0.96237	1.0311	1.1588	0.96649	1.0814	1	1.055	1.0013	1.0989	1.2082	1.0068	0.98238
12266_at	1	-1.0025	0.75	2.75	0.75	0	2.75	-3.25	1.75	-0.25	1.9975	0.75
12267_at	0.47059	0.88235	0.70588	1	0.26471	0.44118	0.47059	0.55882	0.61765	0.44118	0.52941	0.14706
12268_at	0.8492	0.81886	1.0054	1.0052	1	0.92502	1.3602	0.7238	0.75332	0.84688	0.92275	0.91708
12269_s_at	0.27518	0.47413	0.39698	0.28892	0.25275	0.3125	0.5016	0.39629	1	0.22734	0.41323	0.31136
12270_at	0.71895	1.2151	1	0.96078	1.2554	1.0997	0.84532	1.6748	1.2593	0.60893	1.0822	0.44662
12271_s_at	0.083333	2.4167	-2.3333	-1.0833	1	-1.0833	-0.83333	-0.75	3	0.33333	-1.5833	0.25
12272_at	0	3	0.25	-0.625	-0.875	-1.25	2.25	-0.625	1.5	1	-0.625	0.875
12273_s_at	-2.7	-0.6	2.4	0.1	-1.9	1.1	1	2.4	-6.1	-1.1	-0.9	-0.9
12274_at	1.0364	0.86537	1.341	1.0993	0.74528	0.77653	1.2207	0.87107	0.9717	0.97818	1	1.1409
12275_s_at	1.324	1.3686	1.1748	1.264	1.1566	1.3623	1.467	1.2292	1.1406	1	1.1558	1.0669
12276_at	4.5385	11.346	1	6.9231	2.8846	7.6154	5.1538	2.2692	2.8846	3.1154	4.8462	2.7308
12277_at	0.47505	0.97578	0.77231	0.56785	0.57629	0.56177	0.54282	0.60958	0.79191	1	0.667	0.54862
12278_at	1	2.4444	3.6944	4.6389	2.8889	1.8333	2.7778	2.1111	-2.3333	2.5278	0.72222	4.5556
12279_at	0.95358	1.2321	1.063	1.4145	1	1.0473	1.0749	0.80101	0.99035	0.9591	1.2495	1.0708
12280_g_at	1.1589	1.05	1.1492	1.1444	1.242	1.05	0.82726	1.1811	1.2154	1	1.2126	1.3634
12281_at	1.1991	1.1372	1.3651	1.2102	0.82585	0.91655	1.1594	1.3268	1.1354	1	1.1955	1.4744
12282_at	0.9032	1.6353	0.98402	1.3412	0.84586	1	0.5094	0.68233	0.64286	0.75188	0.61466	0.77632
12283_at	1.2604	2.3646	2.2083	1	3.0521	2.875	1.6354	2.9792	1.6146	2.3646	2.5313	0.64583
12284_at	0.84633	1.0435	1.1397	1.0479	1.0525	1	0.70923	1.0434	1.121	0.58999	0.74285	0.62541
12285_at	1.7885	0.86154	1.7462	1.2769	0.88462	1.1654	1.3769	1	0.71923	1.7077	0.9	2.1538
12286_s_at	0.91175	1	0.99442	0.77595	0.8924	0.81864	1.0716	0.85591	0.8987	1.015	0.98894	0.8901
12287_s_at	0.76581	0.61115	0.80119	0.8741	1	0.78573	0.94712	0.65346	0.84105	0.70862	0.66881	0.71525
12288_at	0.89575	0.86404	0.6947	1.3039	1.0974	0.80281	1.257	1.6056	0.92085	0.5262	1	1.1856
12289_at	0.75835	0.78947	0.88857	0.93771	0.82473	1	0.86511	0.91445	0.894	0.75583	0.8714	0.82266
12290_at	1.2076	0.9995	0.91499	0.98622	1.2335	1.212	1.2048	1.2421	1	0.88652	1.2489	1.5751
12291_at	-2.0417	0.041667	0.54167	-1	1	0.20833	1.4167	1.8333	1.0417	0.875	0.16667	0.70833
12292_at	1	1.0176	0.57132	1.4696	0.84048	0.74921	0.61587	0.74989	1.2687	0.97959	0.82256	1.0598
12293_at	1.7544	1.6268	1.4468	0.67432	1.9618	1.2117	1.5194	1.4281	1.1674	1	1.3536	1.6032
12294_s_at	0.48017	0.53446	0.75242	0.9012	0.71479	0.62489	0.51657	1	0.39203	0.61564	0.52503	0.84541
12295_at	1.4634	1.2439	1.2683	1.2561	1.3171	1.061	1.0732	1.1951	1.2317	1.1829	1.1341	1
12296_at	-2.4375	-0.875	0.4375	0.6875	-4.4375	0.75	1.125	0.3125	-1.3125	2.9994	-2.125	1
12297_at	0.88158	1.0357	0.88858	1.0546	1.0254	1.1215	1.0357	1.1112	1	0.94683	0.80426	0.79071
12298_at	0.94539	0.92803	0.73928	0.54635	0.7059	0.73755	1	0.66956	0.7156	0.58146	0.73581	0.95284
12299_at	1.239	1.9935	1.9866	0.94981	1.1964	1	1.0392	1.8132	0.894	0.85004	0.75886	0.96701
12300_at	1.4296	1.4848	1	1.4415	1.6405	1.7188	1.8123	1.5821	1.329	0.90604	1.6461	1.2417
12301_at	0.05	1	-0.23333	-0.55	0.066667	-0.066667	0.46667	0.9	-0.31667	1.1	0.30083	0.7
12302_at	1.7251	1.0826	1	0.39886	2.8333	-0.082621	0.95869	0.67236	1.1852	1.2678	0.39601	1.8376
12303_s_at	0.75	1.1136	0.81818	0.79545	0.88636	1.1136	1	1.0227	0.88636	0.88636	0.95455	0.93182
12304_at	1.1711	1	1.5495	0.57453	1.1094	1.2083	1.0979	1.1995	0.80318	0.5603	1.4743	1.4339
12305_i_at	0.55686	1.1765	0.60196	0.77451	1	0.96078	0.93333	0.40588	1.1706	0.73137	0.61176	0.24706
12306_at	1.3958	1.5208	0.64583	1.8125	0.79167	1.4583	0.95833	1.1458	1	1.3542	1.4792	1.4792
12307_at	-2.2	1.2	1.3	0.5	-3.5	-0.2	-0.9	-1.1	0.2	0.105	1	0.9
12308_at	0.8564	1.3469	0.98392	1.0046	1.0862	0.87421	0.78026	0.76419	0.86602	1.2101	1.0303	1
12309_at	-0.25	0.91667	0.75	1.5833	0.66667	1.5008	2.4167	1	1	-1.75	0.33333	-0.41667
12310_at	-0.83333	1	5	1.4983	1.1667	-2.3333	1.1667	-2.8333	6.8333	-0.5	-0.16667	-0.33333
12311_at	4.5	11.5	4	7.5	2.5	-3.5	5	1	4	-2.995	1.5	-5
12312_at	2.0524	1.547	1.804	1.7527	2.0283	1.7573	1.9699	1.9819	2.6237	1	1.9699	1.4015
12313_g_at	1.6312	1.9739	1.8698	2.3115	2.0845	1.9136	1.882	1.6064	1.6973	1	1.7831	1.9212
12314_at	0.45202	0.84933	0.72339	1.1439	1	0.82309	1.2084	1.4565	0.52024	0.83658	1.1724	0.97826
12315_at	1.35	1.7167	1.9208	1.0208	1.1917	0.71667	1.1083	1.225	0.92083	1	0.36667	0.92083
12316_s_at	5.25	2.75	3.625	2.375	2.5	3.625	1	4	3.125	3.875	3.125	2
12317_at	0.83274	0.66965	0.78674	0.68638	0.77957	0.86619	0.96057	1	0.78375	0.87605	0.85633	0.66637
12318_at	-0.26667	-0.1	0.23333	0.6	1.9333	0.36667	0.23333	0.23333	1.1	1	0.9	2.3333
12319_at	1.464	1.0622	1.4977	1.4904	1.2404	1	1.3502	0.98247	0.81448	1.0063	0.82407	0.78869
12320_s_at	2.7955	2.0758	1.4091	1.1591	1	1.0606	1.7879	0.44697	1.4394	1.1742	2.1288	0.84848
12321_at	1	0.84524	0.7369	0.8131	0.79167	0.82976	0.70595	0.42381	0.75833	1.3238	0.73571	0.62262
12322_at	1	0.83272	0.93451	0.78482	0.94404	1.0057	0.88661	0.81391	1.007	1.018	0.82344	0.92351
12323_at	0.6	1	1.65	0.25	1.95	0.9	0.85	1.55	2.25	-1.05	-0.7	-0.25
12325_at	1.0803	1	0.73272	1.0593	1.0664	1.0274	1.4539	1.6277	1.268	1.0278	1.123	1.1131
12326_i_at	1.5281	-0.53896	1.4502	1.1299	0.7619	1	0.79004	0.90909	0.86797	0.80952	1.3203	0.7619
12327_s_at	1	0.50641	0.63462	0.91346	1.4551	0.79808	0.83654	1.0417	0.75321	0.32372	1.5609	0.84295
12328_at	0.4359	-0.21368	1	1.0342	0.10256	-0.24359	0.18803	0.17094	-0.064103	0.07265	-0.37607	-0.11966
12329_at	2.7	1.15	-0.1	2.9	1.5	1	0.7	1.25	2	1.4	1.15	2.6
12330_at	0.93376	1	0.43803	0.7906	0.4594	0.70726	0.94872	0.60684	1.0385	0.89957	1.25	1.0769
12331_s_at	0.77911	0.67352	1.229	0.87151	1.2717	1.1681	0.64868	0.85598	1.0722	1	1.1079	1.3509
12332_s_at	0.82313	0.76835	0.79106	0.93697	0.82768	0.71586	0.84688	0.8472	0.99536	0.6377	0.79004	1
12333_at	2.3658	1.7068	1.8809	1.9337	1.2672	1	1.7179	2.2695	1.3693	1.9032	2.3028	1.6734
12334_at	0.86002	0.89459	1.1394	0.93606	0.69758	1	0.8606	0.78399	0.68491	0.80703	0.79435	1.2183
12335_at	2.1061	1.9236	1.881	1.871	1.747	1.8915	3.0882	2.7595	2.1726	2.3128	2.0698	1
12336_at	0.50085	1.0784	1.0715	0.78011	0.45608	0.80222	0.83206	1	0.89079	0.77122	0.96095	0.83608
12337_at	1.675	1.6	1	-0.375	-0.2	0.4	1.95	0.375	0.475	1.5	2	0.675
12338_at	2.3869	2.9966	2.5251	1	2.5285	2.8445	2.1383	2.1964	2.7911	1.7789	1.6725	2.7718
12339_at	0.95926	-0.57407	1	-0.61111	-2.5852	-3.2148	-0.87407	-1.1333	-0.85185	-0.5963	1.6926	-1.7556
12340_at	0.92088	0.6734	0.77946	0.87879	0.71044	0.87374	1.0539	0.46801	0.64815	0.82828	0.68519	1
12341_s_at	1.3765	1	0.6729	0.8226	1.2832	1.02	1.0714	1.1623	0.73048	0.82433	0.76398	0.98667
12342_at	5.25	7.125	-0.875	9.5	1.25	1.625	1.25	0.25	6.625	1	-0.375	4.5
12343_at	1.2269	1	1.271	1.4897	1.8572	1.3966	0.92276	1.3483	1.7662	1.7248	1.6338	1.7028
12344_at	0.85791	0.6859	1.0144	1.2147	1.351	1.2169	1	1.0433	1.0139	1.0737	0.92308	0.96474
12345_at	0.34165	1.0877	0.86901	0.5206	1	0.84794	0.65928	0.51484	0.9619	0.48619	0.57539	0.29586
12346_s_at	1	0.25397	-0.079365	-0.1104	0.18254	0.063492	-0.46825	0.46032	0.53968	0.54762	0.15079	-0.80952
12347_at	0.92045	0.45942	0.85227	0.95373	0.56169	0.62906	0.71672	0.66396	0.79789	1	1.039	0.9164
12348_at	1	1.4382	1.3613	1.5536	1.7099	1.8632	1.74	0.93974	0.9551	1.7072	1.2527	1.6899
12349_s_at	0.66476	1	0.5727	0.73464	0.87595	0.5987	0.44231	0.55878	0.34621	0.40361	0.46964	0.45088
12350_s_at	0.61447	0.66316	1.2158	0.92632	0.35789	0.48684	1	1.2	0.77105	0.58947	0.66711	0.41316
12351_at	1	-0.46667	-0.6	-1.5833	-0.016667	-0.083333	1.6672	0.7	-1.0333	-0.61667	-1.0167	-1.05
12352_s_at	0.58072	0.71952	0.55494	0.5539	0.49173	0.47839	0.63606	0.80554	0.79414	1	0.5539	0.69823
12353_at	1.0329	0.98473	1.0665	1	1.0151	1.176	0.90926	1.4593	0.94209	1.0927	1.2365	1.1943
12354_g_at	1.1979	1.3678	0.9611	1.1499	1.013	1.0277	1.0292	1.1017	1.0665	1	1.284	1.0774
12355_at	1.4339	0.92917	1.0631	1.1857	1.0339	0.81429	0.84583	0.90298	0.98869	1	0.83036	1.3036
12356_at	-0.33333	1	1.4167	0.375	0.41667	0.33333	0.79167	1.8333	1	0.45833	-0.41667	0.66667
12357_s_at	0.70513	1.0994	0.84135	1.125	0.68269	1.141	0.63942	1.1122	0.96635	1	1.2244	0.62179
12358_at	1.2226	1.1764	0.82872	1	0.96846	1.0626	0.94564	1.0326	0.88179	1.0285	1.1426	0.80718
12359_s_at	0.6087	0.74728	0.76857	0.77672	0.9212	0.78714	0.97826	0.88632	1	0.89583	0.74638	0.50408
12360_at	-0.37	-0.62	3	-0.87	1.625	18.5	0.255	0.25	-0.75	1	5	12.125
12361_at	1.7967	1.9062	0.58721	0.57074	2.382	2.0924	2.5202	0.60736	1.5219	1	1.7132	0.90795
12362_at	0.82038	0.9656	0.93076	1.1065	1.2138	0.9645	1.0972	1.063	1	1.1739	0.89286	0.93827
12363_at	0.5	1	-3	-1	-2.25	-2.75	-2.5	0.0025	0	0.25	-1	0
12364_at	7.8333	6.5	3.5	1.3333	6	4.3333	4.5	8	3.5	1.5	1	4.6667
12365_at	0.75042	1	0.84037	0.62458	0.82939	0.72931	0.68159	0.3902	1.1284	0.52027	0.55363	0.82517
12366_s_at	4.5	3.75	-1.25	4	1	-2.5	-0.75	0.25	-1.75	-8.75	1	1.75
12367_at	0.5	1.8333	4.3333	2.3333	1	3.5	-1	2	-1.3333	-0.5	4.5	0
12368_at	0.18056	1.4931	0.81944	1.1667	0.66667	1.2431	0.63194	1.2847	-0.034722	0.52778	1	0.75
12369_at	0.72028	0.51246	0.50192	0.72891	0.78845	0.60953	0.46826	0.62714	0.63985	0.42522	1	0.89489
12370_at	1.1401	1	0.9463	1.0472	0.87067	0.90088	0.90088	0.916	1.0429	0.94782	0.9463	0.98308
12371_at	1	0.5	2.0625	4.1875	-0.4375	1.25	0.125	-0.875	2.6875	0.6875	-2.0625	2.625
12372_at	0.7	0.82	0.72	0.84	0.72	0.42	1.12	0.5	1	0.64	0.84	1
12373_at	1.0418	1.3277	0.97514	1.0174	0.99138	1.1175	0.83305	1.1177	1.4216	1.0855	1	0.75579
12375_s_at	1.1978	0.78167	1.1546	1.1245	1	1.1384	1.0478	0.94023	1.0141	1.0573	1.0349	0.86228
12377_s_at	1.8095	1	0.71429	1.0238	0.92857	3.2619	2.3571	0.7619	-0.095238	1.381	2.381	1.7619
12378_at	0.72005	0.92683	0.65474	1	0.51247	0.78564	0.76938	0.59621	0.86341	0.66152	0.71355	1
12379_at	0.85533	0.75473	1.2211	1	1.0237	0.65028	0.76153	0.6671	0.61663	0.79212	0.99241	0.8568
12380_at	0.62526	0.61553	0.49868	0.555	0.57579	0.65184	0.40684	0.37895	0.56053	1	0.47184	0.44632
12381_at	0.91585	1.0534	1.1407	1.0902	0.8894	1	1.0178	0.76583	1.2092	0.89495	1.1146	1.0326
12382_s_at	2.8143	1.2286	1.8929	1.6714	2.0286	1.5	2.2071	0.60036	1	1.25	2.0571	0.35714
12383_s_at	2.9011	0.93407	1.6319	2.2473	1.8269	1	2.1236	2.1429	2.7335	2.9478	1.25	1.8077
12384_s_at	1	2.1667	1.5385	2.0641	-0.012821	1.2308	2	1.2949	2.4615	1.4744	0.65385	1.3846
12385_s_at	1.4023	-1.7759	-0.82184	-0.72247	2.3678	1.1724	-0.22989	-0.34483	-1.1092	1.2701	1	-0.83333
12386_at	4.035	4.885	3.515	6.385	5.37	4.185	1	5.285	6.16	5.225	4.315	3.12
12387_at	0.62714	0.81455	1.0076	0.83367	1	0.91806	0.73362	0.94757	0.62755	0.59349	0.76576	1.031
12388_at	0.41111	0.31768	0.42301	0.46779	0.6451	0.19422	0.2679	1	0.63442	0.36737	0.20593	0.4045
12389_at	1	1.075	1	1.275	1.225	1.925	1.55	1.275	1.85	1.65	1.6	1.45
12390_at	0.36813	0.60256	0.70421	0.65934	0.54579	0.84615	0.57326	0.77839	0.63553	0.56319	1	0.7793
12391_s_at	0.31106	1.057	0.26843	0.31682	0.86233	0.42742	0.20565	0.97465	0.24136	1	0.31624	1.1624
12392_at	0.89243	0.67248	0.69511	0.93149	0.68309	0.70333	0.61218	0.71554	0.6242	0.56831	1	0.73037
12393_at	0.87555	1	1.0351	0.77796	0.81524	0.69353	0.66228	0.69189	0.69627	0.82182	0.72862	0.9057
12394_at	0.44335	0.56324	0.55135	0.60578	0.4949	0.69005	0.6223	0.37848	0.58583	0.73818	0.92339	1
12395_s_at	0.48333	0.81667	0.78333	0.775	1.1583	1	1.125	0.16667	1.3583	1.3917	1.2667	0.016667
12396_at	1.0333	1.15	0.73333	1.5667	1	1.2333	1.4333	1.1333	1.0417	0.55833	1.5667	1.3333
12397_at	1	1.4038	1.25	1.2308	1.0577	1.3077	1.3269	1.1154	0.92308	2.7885	1.0577	1.1154
12398_at	1.1191	0.81481	1.4064	1.4779	0.98416	1.3235	0.76312	1	1.2351	1.2165	1.4425	1.3295
12399_at	1.303	1.1667	0.75758	1.1515	1.2879	1.1061	1.2424	1.2121	0.9697	1.197	0.75758	1
12400_at	1	6.3333	1.8333	8.1667	0.33333	1.5017	7	7.6667	1.8333	2.8333	5.6667	2.3333
12401_at	0.90066	0.72633	1.2244	1.0254	1.0029	1.1886	0.95657	1.0872	0.75985	1.0215	1	0.85527
12402_at	0.032388	0.14701	0.14716	0.084776	0.099851	0.06	0.092239	0.08	1	0.027164	0.042537	0.29687
12403_at	1.7333	7.3667	-0.066667	2.9	7.5667	6.3667	1.3	1.0333	5.4333	1	13.9	4.7667
12404_s_at	0.75	3.5	1.5	0.505	1.5	1	5	3.5	1.5	4.5	0.75	2.25
12405_at	1.098	0.65518	0.72113	0.89746	0.82957	0.81752	0.96486	0.93832	1.057	1	1.314	1.0126
12406_s_at	1.1584	0.90553	0.99835	0.9937	1.1218	1	1.3632	0.82881	0.95683	1.2944	0.93607	0.92166
12407_s_at	1.1618	1.3097	1.2917	1.1108	1	1.2028	1.1603	1.4814	1.1208	1.2301	1.4892	1.4245
12408_at	1.2574	1.1726	1	1.3279	1.0588	1.1307	0.98727	0.96306	1.0884	1.0665	1.1649	1.0127
12409_at	1.2117	0.92992	1.1478	1.1414	0.96765	1.1794	1.2812	1.1047	1	1.2443	1.0554	1.1083
12410_g_at	1.0709	0.97295	1.1367	0.90711	1	1.2255	1.2475	0.94077	1.0872	1.22	0.96687	1.0686
12411_s_at	-0.23611	1	1.1979	-0.17014	1.5625	0.51736	3.4583	-0.13194	4.5833	-0.54167	0.57639	0.46819
12412_at	0.90014	0.84029	1.1056	0.85512	0.85104	1	0.95201	0.78416	0.83227	1.096	1.2045	1.1883
12413_i_at	0.53846	0.37821	1.4231	0.82692	1.7115	1.6506	1	1.9071	0.79128	1	0.49679	1.4103
12414_s_at	0.49833	-0.95833	-0.14583	-0.14583	0.14583	3.4583	-1.8958	4.9167	-1.8542	1	0.22917	-0.020833
12415_at	0.71315	0.79767	0.74442	1.12	0.8455	0.8832	0.75896	1	1.1929	0.81389	1.0035	0.67546
12416_at	0.86364	0.86932	1.1591	1.0227	0.625	0.82386	1.6023	0.875	1.4091	1.3125	1.4148	1
12417_at	2.1795	0.55128	0.94872	-0.38462	3	3.3718	-0.012821	4.5256	0	1	3.4487	0.62821
12418_at	0.91667	0.61111	1	1.1944	0.47222	0	-0.13889	0.52778	0.80556	-0.11028	0.80556	1.7222
12419_at	1.1248	1.3132	1.2654	1.0278	1.2145	1.4761	1	0.99359	1.0675	1.4564	1.2252	1.5726
12420_at	1.6429	-0.28071	4.1429	-2.6429	-6.4286	0.5	1	-1	-3.3571	-1.2857	-1.7143	1.6429
12421_at	0.94658	0.88273	0.68728	1.2214	0.95537	1.0373	0.94341	0.82642	0.91075	0.6687	1.0182	1
12422_at	0.58285	0.95266	1	0.99758	0.45024	0.43913	0.57488	0.63792	0.83406	0.63019	0.60338	0.8657
12423_s_at	0.63889	1.2014	0.090278	-0.26042	1	0.56597	0.19097	0.59722	1.0486	0.59722	0.43056	0.15972
12424_at	-6.5	-1.75	-0.25	-7.75	-0.25	-7.25	-2.4975	-8	1	-1	-4	-2.75
12425_s_at	0.7963	0.1501	1	0.65692	0.39084	0.44542	1.0019	0.38207	0.85673	0.42982	0.39084	0.45127
12426_at	0.62689	1	0.59001	0.67422	0.74797	0.67364	0.61295	0.5061	0.73345	0.61208	0.40012	0.7108
12427_at	0.92558	1.0573	0.64044	1.1456	0.993	0.97304	0.93185	0.96367	1.3027	1.1749	1	0.87161
12428_at	0.92696	1.4765	1.1068	0.89216	1.0336	0.92305	1.5622	1.0133	1.1272	1	1.11	1.2633
12429_at	0.88889	0.95185	1.1519	0.86389	1.1444	1.2111	1	0.98796	1.2343	0.5213	0.5963	1.238
12430_at	4.261	3.2022	2.2903	3.0844	1	2.0387	2.8665	3.0695	1.9993	3.2789	2.8145	2.4322
12431_at	0.8	1	1.5	1.05	1.25	-0.15	0.2	1.75	1.4	1.55	1.75	0.65
12432_at	1.0308	0.97749	1.1306	1.088	1.0132	0.95914	0.97491	0.91073	0.90743	1.0907	1.0497	1
12433_s_at	1.631	1.8214	0.89286	1.0119	0.40476	1	0.88095	1.2619	0.84524	0.77381	1.9405	1.7976
12434_at	1	0.89971	0.88634	1.1869	1.0384	0.93924	0.95523	1.1169	1.1608	0.89273	0.92762	1.1948
12435_s_at	1.1667	2.5	0.5	1	1.8333	0.66667	1	1	4	4.1667	2.3333	0.67167
12436_at	1.0303	1.0654	0.99899	0.96739	1.1963	0.93478	0.88681	0.97799	1.1039	1	1.0412	1.062
12437_at	0.86174	0.75427	0.83731	0.71153	0.75102	0.64491	0.8251	0.89715	0.86079	1	0.79593	0.82578
12438_at	1.3864	1.2386	1.3826	1.3371	1.2727	1.0985	1.4924	1	1.1098	1.3598	1.3902	1.2765
12439_at	2.5286	1.9714	2.0143	2.1143	1.9714	2.1714	1.3143	1.5571	2.6857	1.8857	1	4.1143
12440_at	1.15	1.0462	1.1044	0.96082	0.96066	1.0216	1	0.93902	1.0226	1.009	0.88246	1.0608
12441_at	0.80357	1	0.74286	1.0071	0.65714	1.0786	0.74821	0.75893	0.83571	0.71786	1.0482	0.6625
12442_at	0.8	0.405	-1	1	-2.5	1.1	1.5	-2.1	3.7	-2.1	1.9	0.2
12443_s_at	1	0.68815	0.6972	0.91175	0.68129	0.52588	0.64855	0.59356	0.67184	0.85443	0.77226	0.62215
12444_s_at	1.0537	0.90936	1.4937	1	1.3939	0.96341	1.1421	0.79565	1.0715	1.326	1.265	1.0679
12445_at	1.1875	2.5625	-0.1875	1	3.0625	-0.18875	0.4375	1.0625	1	2.1875	0.5	-0.25125
12446_at	1.336	0.8004	1.6087	1	0.35375	0.63241	0.9664	1.1265	1.7806	0.067194	0.62451	1.6067
12447_at	0.65986	0.59076	0.94099	0.67344	0.75648	0.78162	0.56935	1	0.80722	0.87114	0.90511	0.55205
12448_at	0.82857	1.581	2.6048	1.1405	1.4405	1	1.7333	1.9905	1.5786	1.7238	1.9	2.3619
12449_s_at	0.28808	0.38328	0.34006	0.2691	0.23228	0.35918	0.3182	0.29964	0.198	1	0.35347	0.29921
12450_s_at	0.93381	1	1.1053	0.96251	0.99579	0.71419	0.85527	0.63474	0.64162	0.86012	0.81193	0.72749
12451_at	-0.5	-3	4.5	-9.5	22.5	1	-0.5	-1.5	-4.5	4.5	4.5	-2
12452_at	0.91552	0.84856	1	0.74253	0.90805	0.83879	1.0424	0.82069	1.0391	0.85618	0.93693	1.1326
12453_at	0.65023	0.97186	0.57376	0.92923	0.90237	0.68459	1.0801	0.72205	0.90471	0.7099	1	0.71145
12454_at	0.94699	0.78265	0.84323	0.93734	0.7382	0.67542	0.78248	0.67782	0.76544	0.76779	1.0417	1
12455_at	6.4167	4.3333	7.1667	4.9583	-2.5	3.5833	4.0417	5.5	4.2917	2.1667	4.0417	1
12456_at	1.6346	1.8846	1.8558	1.7788	2.8173	1.7115	2.8269	1	0.98077	1.8462	2.5	2.3654
12457_at	0.56191	1.0321	0.48695	0.53551	0.73096	0.74925	0.74092	0.44892	0.46824	0.80108	1	0.69293
12458_at	1.2662	1.3506	1	0.6039	0.83766	1.1688	0.83117	1.0325	0.55844	0.45455	0.27273	0.44156
12459_i_at	0.68633	0.85728	0.64972	0.55387	0.77822	0.57194	0.64191	0.67782	0.76306	1	0.62687	1.0096
12460_s_at	0.84003	1.0639	0.86941	0.70361	0.83126	0.88078	0.91947	0.80534	1	1.0427	0.91476	0.61819
12461_at	0.88716	0.89855	0.67029	1	0.55331	0.78313	0.19772	0.63354	0.61905	0.75725	0.42236	0.43892
12462_at	5.0625	2.875	4.0625	1	1.4375	4.3125	1.875	-0.875	0.9375	0.625	2.375	1.875
12463_at	0.9072	0.58333	0.47917	1	0.74432	0.82008	0.6875	0.64583	0.97538	0.50758	0.65152	0.72917
12464_at	0.83474	1.2912	0.72897	0.73146	0.78198	1	1.1386	1.2098	0.94077	1.4032	1.0772	1.0309
12465_at	0.57533	1.0176	0.55681	0.79802	1	0.74686	1.0193	0.90819	0.74718	0.96375	0.69711	0.81026
12466_at	1.375	2.375	1.3	0.175	0.35	0.475	0.9	1	0.725	0.35	1.625	2.175
12467_at	0.60741	0.43175	0.553	0.40666	0.74226	0.88532	1	0.40291	0.54667	0.74484	0.81731	0.39845
12468_g_at	0.56483	0.72425	1	0.78471	0.64773	0.62945	0.6103	0.84502	0.78987	0.55077	0.59301	0.9346
12469_at	1	1.625	0.95833	1.1667	1	1.5417	1.5	1.9167	0.75	1.5417	1.2083	1.5417
12470_at	0.098724	0.038076	0.30441	0.36446	0.19234	0.20509	0.24043	0.70418	0.12286	0.098327	0.032983	1
12471_s_at	1.5407	1.0985	1.2814	1	1.0652	1.2049	2.0931	1.1574	1.8451	2.2348	0.85637	1.1755
12472_s_at	1.414	1.677	1.24	1.6234	1.1911	1.4031	1.1701	1.221	1.4465	1	1.2625	1.569
12473_at	-2.5833	-2.0833	-5.0833	-1.1667	-1.9167	1	-3.6667	-7.3333	-1.6667	0.16667	2.5833	-2.9167
12474_at	0.89024	0.631	0.70527	0.73829	0.95633	0.72675	0.74659	0.59652	0.62977	0.58951	0.60058	1
12475_at	1	0.91795	0.86154	1.4769	1.1487	0.89231	0.55128	0.65385	0.93333	0.68974	0.55385	0.62821
12476_at	1	0.61853	0.96995	0.44106	0.70506	0.4772	0.45028	0.785	0.6438	0.56221	0.4705	0.5497
12477_at	0.7623	0.63934	1	0.92623	0.63115	0.60656	0.59016	1.1885	0.31148	0.67213	0.66393	0.53279
12478_at	-0.16667	-1.875	1	1.4988	-0.75	1.7917	1.9167	-0.125	-0.33333	-1.25	0.66667	-0.91667
12479_at	3.8077	2.9295	0.44744	1.6154	1.6705	1.9577	1	2.8333	2.8538	1.7256	2.0103	4.7256
12480_s_at	0.61438	0.55839	0.51611	0.38675	0.72108	0.53179	0.45048	0.53718	0.65968	0.50648	1	0.64329
12481_at	1	2.375	-2	-4.25	1.75	-3.125	-1.125	1.5	1.375	-0.375	1.625	-1.5
12482_s_at	1.0335	1.0773	0.85664	1.0571	1.0075	1.0968	1.2064	1	1.1176	1.2297	1.1744	1.1105
12483_at	0.59841	0.8548	0.72264	0.73576	0.63868	1.0262	0.59519	1.1635	0.96149	0.8696	1	0.8118
12484_g_at	0.37757	1.8181	1	0.98398	1.2849	0.41533	0.80092	-0.62471	0.40389	0.26888	0.1659	-0.18535
12485_at	0.92504	0.90843	0.86241	0.71662	0.84445	0.69018	0.73228	0.88848	0.8501	0.82221	0.79585	1
12486_at	0.91	1	1.105	0.855	1.115	1.065	1.205	1	0.955	0.955	1.045	1.23
12487_at	0.80357	1.1024	1	1.0187	0.7746	0.75754	1.0016	0.78095	0.9377	1.154	1.0131	1.0222
12488_at	2.8462	5.8077	0.60256	5.5128	2.0769	5.7179	2.7821	2.5513	4.8462	1	3.5641	2.9615
12489_at	-0.75	2.75	2.75	-5.25	0.75	2.0025	0.5	-1.75	2.25	1	-2	1
12490_at	1.6026	1.3974	1.4615	1	1.4231	1.5128	1.3333	1.0897	1.7692	1.2051	1.2821	1.5128
12491_at	1	0.37553	0.9954	1.3826	0.95516	0.57811	0.4203	0.36101	0.45116	0.48586	0.60093	0.71948
12492_at	1.0482	1.1179	1.1245	1.2092	1.3191	1.042	0.80673	0.97205	0.8436	0.58653	1	0.98232
12493_g_at	0.8718	1	0.88606	0.94047	0.909	0.70704	0.84798	0.88091	0.94356	0.90775	0.789	0.85549
12494_at	0.27623	0.38228	0.58699	0.58724	0.34957	0.72685	0.37862	1	0.3487	0.47585	0.37862	0.353
12495_s_at	2	3.375	-0.99875	1	9.0013	-4	3.75	4.375	-0.375	-3.125	3.375	-3
12496_at	0.91467	1.2861	1.2904	1.3494	1.0823	1.1818	1.2232	0.99908	1	1.0408	1.2632	1.1113
12497_at	1.4933	1.9263	1.3705	1.4464	1.7121	1	1.683	1.5781	2.029	1.4263	1.4978	1.4866
12498_s_at	0.54692	0.61046	1.0425	0.84457	0.68426	0.47116	0.6002	0.70039	1.1017	0.71652	1	0.70039
12499_at	0.49286	-0.28571	0.30714	-0.57857	1.0143	0.20714	1.4429	1.6143	-0.39286	1	0.45	0.2
12500_s_at	1.0986	0.92391	1	0.97338	0.77573	0.92491	0.94122	1.1971	0.92624	0.93878	1.043	1.0115
12501_at	3.9286	2.1429	-2.2143	1.2857	4.5	1.2857	2.7143	-0.5	1.7857	-2.6429	1	1.8571
12502_at	-0.37273	0.50909	1.8273	0.89091	1	0.31918	0.78182	0.62727	0.74545	-1.5364	0.71818	2.3909
12503_at	-2.2917	-0.79167	2.2083	4.4167	1.2083	1.25	1.5833	0	-0.75	1.375	1	0.54167
12504_at	0.7644	0.73418	0.97836	0.7972	0.83007	1.0788	1.1791	0.79276	0.71408	0.79714	1	0.63485
12505_s_at	0.32989	0.28299	0.33228	1	0.52849	0.54433	0.55677	0.60504	0.82223	0.4304	0.41847	0.82958
12506_at	0.83871	1.0717	0.68911	1.0352	1.2265	0.94743	1	1.2321	0.69449	1.0598	1.0844	0.95267
12507_at	-0.58333	0.69444	0.72222	0.52778	0.33333	0.80556	1	-1.4167	0.86111	0	1.0833	0.33278
12509_s_at	1.2229	1.2097	1	0.99902	1.0464	1.107	1.1745	1.2703	0.77908	1.2674	0.94966	1.2928
12510_at	0.78306	1.084	1.1175	1.0028	0.97494	0.82226	1.1103	1.0079	0.89603	0.83786	1	1.3544
12511_g_at	0.73436	1	0.72618	0.93396	0.82195	0.91764	1.0723	0.80303	0.96123	0.81964	0.9627	0.96937
12512_at	-6.5	1	-5.75	-7.25	-7	-8.75	-9.5	-13.25	-10.5	-10.5	-6.25	-8.5
12513_at	-3.8409	-0.25	-4.0682	-0.045455	-0.45455	-6.3182	-3.9545	-1.25	1.25	-2.1364	1	-1.3409
12514_at	0.038889	-0.27222	0.31667	-0.38333	0.061111	-0.083333	0.13333	-0.43889	-0.61667	0.31111	-1.4778	1
12515_at	1.122	1	1.2027	0.91753	1.3301	0.9661	1.7717	1.4106	1.1102	1.3292	1.0629	1.0505
12516_s_at	0.99384	0.87556	1.0502	0.78783	0.83097	0.74705	0.85379	0.85117	0.94348	1.1554	0.94689	1
12517_s_at	1.9474	1.3607	1.4822	1.0985	1	1.5007	1.8674	1.6267	1.6193	1.5637	1.74	1.5519
12518_at	1	1.325	-1.4375	0.6875	0.15	0.2125	0.1125	0.25	0.626	0.8	0.65	0.175
12519_at	0.92253	0.86861	1	0.96835	0.65922	0.84208	0.87647	1.05	0.71252	1.0085	0.67432	0.93015
12520_at	-0.16667	2.1667	5.1667	2.8333	3.1667	-0.16667	3.3333	-2.995	1.8333	-7	1	-2.3333
12521_at	0.43502	0.39841	0.40301	1	0.58657	0.43048	0.3245	0.71481	0.55711	0.47791	0.657	0.48504
12522_at	1.2314	1.3578	1.1884	0.99844	1.1938	1.4855	1.1754	1.1357	1.472	1.2226	1	0.84639
12523_at	2.3941	3.5605	1	3.2806	3.6282	3.1475	3.9958	3.7063	2.8839	2.6135	2.3127	3.9595
12524_at	1.15	1.65	1.3167	1.9167	1.6333	1.8333	1.8167	0.51667	1.2333	1	1.1333	1.4667
12525_at	0.91806	0.88333	0.66528	1.0139	0.82639	1.05	1.1708	0.81944	0.96528	1.0931	1	0.83333
12526_at	1.6622	1.2019	0.60689	0.78341	0.86431	1	0.52906	0.82373	0.56925	0.78431	0.75128	0.47837
12527_at	0.81512	0.58299	0.70959	0.49157	0.74302	0.69128	0.42965	0.71221	0.63459	0.57733	1	0.60945
12528_at	1.1111	0.84722	0.70833	0.70833	1.25	1	0.94486	1.5972	1.4306	2.0417	1.25	1.0278
12529_at	1	2.1875	3.3542	2.0833	2.3958	1.625	1.875	4.3542	2.8542	1.2292	0.77083	2.8125
12530_at	0.87006	0.92243	0.77964	0.88587	0.75692	0.99704	0.56225	0.78755	0.88043	1	0.50148	0.89921
12531_at	1.2042	1.3198	0.90847	0.99197	0.78753	1	0.71684	1.1583	1.2125	0.86552	0.84012	0.89443
12532_at	1.8128	1.1833	1.4693	2.1626	0.99316	1.6455	0.90322	1.1437	1	1.1218	2.1213	2.0743
12533_at	1.1897	1	1.0839	0.85368	0.76654	1.0517	1.1417	0.7479	0.94734	1.1966	0.85135	0.65051
12534_g_at	1.04	0.8286	1.1214	1.0635	1	0.98123	0.93351	0.95491	0.95246	1.5051	0.90088	1.1523
12535_at	-3.8333	-3.8333	5.3333	-3.3333	-2	-11.833	1.6667	-0.66667	3.1667	0.5	1	3.1667
12536_s_at	1	1.368	1.2131	1.3605	1.1114	1.2885	1.55	1.029	1.7039	1.6514	1.2692	1.0705
12537_at	0.36667	0.66667	1	0.82222	0.044444	0.15	0.32222	0.52778	0.46667	0.10556	0.41667	0.66667
12538_at	1.1959	1.3074	1.1481	1.4273	1.3829	1.1005	1	1.0986	1.4304	1.4187	1.2482	1.108
12539_s_at	1.2303	1.4697	1.91	1	1.3956	1.3638	1.2583	1.9646	1.4234	1.9135	1.4894	2.5106
12540_s_at	-2.5694	-0.33333	-1.6389	-3.1111	-0.90278	-2.5278	1	-0.43056	3.4444	0.63889	-2.375	-0.41667
12541_at	1.1981	1	1.2175	1.1046	1.3083	1.0633	0.96683	1.3755	1.2925	1.192	1.0351	1.1922
12542_s_at	1.0667	2.4333	1.1017	-1.3333	1.2333	1	2.8333	3.3	3.3333	2.6333	1.9667	-0.033333
12543_at	1.6023	1.6876	1.5448	1.21	1.1701	1	1.5156	1.4868	2.5799	2.2159	1.5502	1.9288
12544_at	0.30526	0.11409	0.15201	0.1692	1	0.14845	0.17508	0.18421	0.113	0.22307	0.38529	0.15464
12545_at	0.93333	1	1	0.21667	1.7333	0.65	1.6833	1.9	0.55	0.66667	1.3167	1.3
12546_at	-7.9286	-5.7143	-8.0714	-6.9286	-3.2143	-8.8571	-6.5714	1	-9.0714	-0.57143	-5.7143	-9.7143
12547_at	2.2083	2.4167	1.5833	0.10417	1	0.50021	1.7083	2.875	4.1667	2.8958	3.125	1.6458
12548_at	3.0625	2.3333	3.0625	1	1.8125	2.7292	2.4167	0.9375	0.91667	2.1458	0.20833	3.7917
12549_s_at	0.94714	0.89214	1.1195	1	0.94857	1.0629	0.96262	1.1462	1.2269	0.98643	0.90667	0.82167
12550_s_at	0.88157	1.1054	0.67088	1	1.0641	0.80789	0.84533	1.1457	0.93743	0.74358	0.90698	0.62864
12551_at	0.66316	1.3912	0.97368	1.0281	1.0386	1.0491	0.41754	1.1579	1.0018	1.4842	0.67018	1
12552_at	0.7413	0.5902	1.0505	0.62283	0.74149	0.44622	1	1.1124	0.65122	0.87606	0.80659	0.92078
12553_at	1.05	1.0833	1.625	1.0958	1.2583	1	1.4583	1.9292	1.2792	1.2083	1.3417	1.1375
12554_s_at	1.402	0.81373	0.42484	1	0.72876	1.0784	1.1275	0.66013	0.69281	1.183	0.85948	0.55556
12555_s_at	0.81954	0.94983	1.1239	0.90752	0.8784	1.1003	0.98209	1	0.97874	1.1015	0.8672	1.1452
12556_at	1.4467	1.1719	1.2182	1.0259	1.1011	1.4809	1.1662	1.173	1.5218	1.22	1.2549	1
12557_s_at	1	0.74694	0.703	0.69132	0.61902	0.8743	0.44216	0.45439	0.69967	0.55951	0.59344	0.66963
12558_at	0.73154	0.68923	0.64	0.82308	0.67231	0.82462	0.55385	0.52769	0.61615	0.68538	1	0.77154
12559_at	0.76661	1.0049	0.977	1.0603	1.0723	0.633	0.96013	0.9084	0.80536	1	0.87303	0.89726
12560_at	1.0464	0.85002	0.81331	0.92849	0.87012	0.84562	0.51819	0.76554	0.58829	0.66176	0.87679	1
12561_at	1.4815	1.7208	1.7682	2.5744	1.0784	1.2672	1	2.8122	3.2727	2.8017	1.5954	1.4995
12562_at	1	0.83904	0.39616	0.8799	0.74535	0.7359	0.70706	0.63807	0.58744	0.5686	0.44296	0.8549
12563_at	1.5	2.9167	1.5	4.8333	2.5833	0.91667	0.41833	1.5833	1.3333	1	2.5833	2.1667
12564_at	1	0.625	-0.875	-3.125	-0.875	0.75	-2.125	-2.625	-1.75	0	-4.5	-1.5
12565_at	0.97826	0.35771	0.60375	0.29051	0.56423	0.83103	0.35573	0.90711	1	0.91107	1.1719	1.2678
12566_at	1.6607	1.0357	1.1875	1	1.8929	2.0446	0.9375	2.6964	1.7946	1.1607	1.7768	1.2946
12567_s_at	-0.83333	-0.27778	-0.97222	0.22222	0.13889	1	-1.3056	-0.58333	-1	-1.3889	0.30556	-0.16667
12568_at	-0.3125	0.0375	0.3625	-0.325	-0.65	1	0.15	0.2	0.675	0.65	1.1	-1.1
12569_at	3.7292	2.5625	2.6042	1.9792	1.8125	4.5625	1.2292	1	1.3125	1.6042	3.5625	3.8542
12570_s_at	1.2171	1.125	0.57895	0.075658	0.93421	0.77632	0.3125	1	-0.055921	-0.23355	0.15132	1.3454
12571_s_at	1	1.006	1.0329	0.92629	0.98334	0.87491	0.85477	0.83453	0.79657	0.95303	0.88705	0.85341
12572_at	3.3571	1	-0.71429	-1.4286	2.5714	-3.8571	0.85714	3.7143	3.3571	-3.5	-0.92857	-1.0714
12573_s_at	-0.35714	0.017857	1.4464	1.3571	0.94643	0.35589	1.1786	0.71304	1	2.5	1.1429	1.5536
12574_at	0.93005	0.66044	1	0.7621	0.74689	0.58582	0.45792	0.47392	0.62736	0.70874	0.54984	0.7472
12575_s_at	1.0237	1.1762	0.77891	1.0549	1.0489	1	1.0032	1.509	1.0942	0.9611	1.2272	1.0091
12576_s_at	1.0535	1.0182	1.1172	1.1548	1.0686	1.0288	0.93961	1.1033	1.2511	1	0.66377	0.85291
12577_at	4.2727	3.8636	5.1818	4.9091	1	6.5909	5.2273	3.6364	3.0909	6.4091	12.727	4.7273
12578_at	1.0727	1.0666	0.88927	0.85802	0.95516	1	0.85394	0.85938	0.72418	1.0808	1.2052	1.1773
12579_at	1.5035	0.90808	1	1.5819	1.6881	1.1123	1.2223	1.1542	0.91154	1.3154	1.105	1.5873
12580_at	1.0479	0.60625	0.61875	0.9875	1.2333	1.8583	1.2208	1.3292	1.4438	1.5479	1.5938	1
12581_s_at	1.2091	0.95094	1	0.99114	1.0367	0.97685	1.102	1.3461	0.91254	0.99122	1.2584	1.3278
12582_i_at	1.4545	1.8939	-0.15152	0.30303	0.18182	1	2.6364	2.5758	-0.090909	-0.30303	0.28788	0.4697
12583_s_at	0.625	0.1875	-1	0.6875	1	-0.6875	0.24938	1.75	-0.5625	1.6875	0.5	0.4375
12584_at	1.1678	1.7401	0.62171	0.52303	1.0735	1.1754	0.875	1	1.1491	0.52741	1.307	0.79167
12585_at	1	1.4687	0.79345	1.3732	1.1154	0.71083	1.4601	1.3134	1.5427	1.2222	0.75783	1.4402
12586_s_at	3.5017	1.3333	4	-1.9983	2.6667	4.1667	-8.6667	-4.8333	0	1	-4.5	-3.5
12587_at	1.4682	1.9311	1	1.8525	2.0047	1.8672	1.4897	1.5718	1.3949	1.4933	1.4379	1.5497
12588_at	0.72678	1	0.60526	0.78096	0.80186	0.68421	0.99149	0.4195	0.62461	0.55882	0.56269	0.29489
12589_at	1.0047	1.0776	1.038	0.97902	1.1322	1.0268	1.1108	0.93706	1.3218	1.1485	1.0926	1
12590_at	2.5694	0.875	2.8333	1	1.3056	2.0556	2.0833	1.5278	-0.16667	1.3194	1.9306	-0.13889
12591_at	0.875	2.625	1	-3.5	-0.5	0.625	-5.0012	0.375	-0.625	0.375	2.9987	1.375
12592_s_at	1	0.6456	0.91587	0.69887	0.54977	1.0726	0.53401	0.71079	0.99909	0.93513	0.8214	0.71084
12593_s_at	1.1434	0.66434	0.89161	3.6154	3.8042	1.3392	1	-0.32517	1.7587	4.986	3.9615	1.2273
12594_at	1.5274	0.81469	0.88487	0.91228	1	1.1338	0.90899	0.56689	0.6864	0.45614	1.0954	1.5702
12595_at	0.78326	0.62171	0.64949	0.54605	1	0.55117	0.6875	0.70577	0.6356	0.69737	0.553	0.48611
12596_at	-2.0025	-1.5	-1.75	-0.75	-0.75	1.5	-2.25	-0.75	-1.5	-3.75	1.75	1
12597_at	0.60961	0.97198	0.87597	1	1.1388	0.75216	0.90583	1.0547	0.58588	0.70919	0.65785	0.93385
12598_at	0.58913	1.1614	0.8124	0.52541	0.89239	1.1822	0.84027	0.88134	1	0.82803	1.2632	1.211
12599_at	1.0511	1	0.97391	0.71957	0.78478	0.90652	1.0435	0.95326	1.0217	0.63043	1.0826	0.83478
12600_at	0.90262	0.71342	0.94792	1.117	1.0715	1.0906	0.93387	1	0.78077	1.0458	0.81807	1.1078
12601_s_at	1.8393	3.0179	2.6607	2.5893	1.6071	1.0179	1.9107	1	1.4107	2.6964	2.5179	3.9286
12602_at	0.98538	1.0556	0.87685	1.0631	1.148	0.8738	1.0481	1	0.98303	1.0385	0.96601	1.017
12603_g_at	0.83341	0.90374	0.93358	0.93976	0.89878	1	1.0624	0.8964	0.90352	0.9653	0.94473	0.89188
12604_at	1.1327	1.1456	1.0669	1.0079	0.89129	0.9268	1.063	1	0.97441	1.1224	1.0602	0.8935
12605_s_at	0.50696	0.94808	0.9772	1	0.53922	0.68074	1.115	0.6681	0.5949	0.6195	0.55907	0.67665
12606_at	0.30578	0.35448	0.54472	0.40254	0.34617	1	0.51594	0.43723	0.44329	0.74613	0.38765	0.53244
12607_at	1.0268	0.75446	1	0.73512	1.0506	0.54613	0.47768	0.67411	0.72619	0.62202	0.89732	0.65774
12609_at	0.76266	0.78842	1	0.71105	0.86611	0.58727	0.79664	0.53559	1.0658	1.0312	0.94156	0.67521
12610_at	0.89513	1	0.85078	1.0869	0.93048	0.84708	1.081	0.97147	1.0893	1.0357	1.1336	0.95269
12611_g_at	1.2158	0.85001	0.95057	1.1897	0.96151	1.269	1.1829	0.9877	1.0634	1.169	1.055	1
12612_at	-5.4	0.205	2.2	-3.8	0.605	-3.1	1	3.3	0.6	2.5	0.4	3.3
12613_at	0.82751	0.93338	0.80304	0.93522	0.78661	1	1.022	0.91424	0.95778	0.94668	0.86774	0.97466
12614_at	1	0.99359	1.0379	1.1117	1.2735	1.2958	1.0736	1.417	1.181	1.265	1.4249	0.99451
12615_at	0.33333	-1.4167	2.0833	-0.41667	-0.54167	-0.125	-1.625	0.41667	1	0.29167	-1.7083	0.45833
12616_i_at	1.1209	1.1156	1.2344	0.78095	1	1.0419	1.216	1.324	0.78201	0.80741	0.74391	1.1114
12617_s_at	1.4027	1.4171	1.3129	0.90077	0.91971	1.2942	1.0921	0.92047	1.2865	1	1.1473	1.565
12618_at	0.41855	0.3914	0.58597	1	1.448	0.54299	0.49095	0.37557	0.79864	0.4638	0.319	0.93213
12619_at	1.2571	1	0.92374	1.0276	1.2281	1.0559	1.0725	1.2119	0.94928	1.1373	0.95273	1.2019
12620_at	1.4912	2.1667	0.17982	1	2.0132	1.5965	1.1404	1.6798	1.3421	2.0175	2.4123	1.9298
12621_at	1	0.68261	0.76645	0.72441	0.68318	0.74392	0.71877	0.75327	0.65444	0.86886	0.63433	0.57961
12622_at	3.8126	2.0549	2.7082	1.8587	2.2516	2.0449	2.139	2.0551	1	2.9942	2.1514	2.7199
12623_at	1.1325	0.72411	1.021	1	1.189	0.84165	0.69015	0.46255	0.65085	1.1737	0.79821	1.0004
12624_at	0.20833	-0.33333	1.1667	0.29167	0.54167	0.91667	-0.041667	0.91667	1	0.50167	0.041667	1.2083
12625_at	9.6667	11.667	3.6667	-0.5	5.3333	2.5	1	5.5	14.5	4.3333	0.83333	3.1667
12626_at	1	0.73559	0.64327	0.73308	1.0334	0.49791	0.86236	0.88889	0.92523	0.6698	0.72013	0.72744
12627_at	1.4061	1.3426	1	1.457	1.6362	1.4749	1.2024	1.3128	0.76521	1.6779	0.85582	1.5681
12628_s_at	0.84497	0.71565	0.70969	0.76153	0.64411	0.72967	1	0.88066	0.68588	0.53703	0.6915	0.47335
12629_at	1.3889	1.0952	1.0794	1.0159	0.97619	0.9881	0.86111	0.57937	1.0754	1.2421	0.98016	1
12630_at	0.74725	-0.40659	0.90659	0.78533	-0.065934	1.2033	0.47802	-0.11538	0.076923	0.31319	0.93407	1
12631_at	1.265	1.1292	1.2119	1.2299	1.1934	1	1.1534	1.1064	1.3137	1.0798	0.99254	1.1878
12632_at	0.76644	0.97402	1.027	0.70281	0.88733	0.85498	0.57238	1	0.67975	0.52519	0.78022	0.87805
12633_g_at	0.75338	0.8019	1	0.96806	0.89128	0.83292	0.78256	0.85872	0.73065	1.227	0.77549	1.0335
12634_s_at	0.16429	0.18333	0.28095	1	-0.052381	0.13571	0.088095	0.045238	0.28333	0.052381	0.26429	0.22619
12635_s_at	1	0.45	0.0005	0.8	0.8	1.05	1.65	0.55	0.9	0.55	0.9	0.65
12636_at	0.69019	0.55024	0.45574	0.70574	0.94976	1	0.68301	0.49761	0.65191	1.0179	0.76196	0.41866
12637_at	-4	3.5	1	2.5	-10.5	2.5	1	4.005	-1.5	6.5	-1.5	-1
12638_at	-0.91667	1.5833	-0.083333	1.3333	-1.0833	-0.083333	1.75	-1.75	1	-0.33333	0.58333	-3.25
12639_at	-16.563	1.5313	-8.9688	-8.9688	-1.5313	-6.8438	-6.2813	1	-10.563	-9.625	-12.688	-1.625
12640_s_at	1.625	2.075	2.45	1.85	2.775	1.325	1.475	2.5	1	3.025	2.675	2.625
12641_at	0.85956	0.70915	1	0.46298	0.68825	1.1161	0.61339	0.65956	0.64344	0.95205	0.81954	0.66872
12642_at	1.5991	1.2538	1.7275	2.3427	1.1911	1.8521	1.4373	2.1663	1.125	1.6261	1.7827	1
12643_at	-1.25	-4.0025	1	-2.125	-5.75	0.6225	0.625	-0.75	-1	-1.25	-1.625	-2.25
12644_at	5.1667	9.5	1.75	1.8333	2.1667	0.083333	-2.9167	-0.16667	3.5	1	4	1.5
12645_at	1	0.50937	0.67511	0.37993	0.37712	0.47234	0.3527	0.44754	0.42212	0.34701	0.4415	0.44697
12646_at	1.553	0.83658	1.2695	1.2771	1.2473	1.0325	1.4102	1	0.99729	1.3501	1.401	1.4643
12647_s_at	1.2871	0.88069	0.8407	0.36107	0.66157	1.0114	0.64777	0.74044	1	0.60757	1.0092	0.61766
12648_at	1.2124	1.4953	1.5776	1.4228	1.2069	1.2308	1.7292	1.518	1	1.8711	1.8487	1.2069
12649_at	1.1335	1.1889	0.75206	1.0332	1	0.88472	0.95441	0.87451	0.80308	0.74946	1.023	1.1238
12650_at	1.1402	1.1953	1	1.2217	1.0819	1.0946	1.2384	1.0059	1.3608	1.0444	1.1654	1.1202
12651_at	0.4318	0.65408	0.44686	0.56639	0.58897	0.37576	1	0.49975	0.37613	0.31533	0.60147	0.48948
12652_at	1.2202	1	1.2917	0.97619	1.4702	1.4821	1.506	1.3869	1.4345	1.1964	1.6369	1.0417
12653_at	1.1998	1	1.277	1.1782	1.2757	1.2918	1.2279	1.3851	1.6123	1.2423	1.3245	1.387
12654_at	1	-1.6667	0.25	-0.41667	-0.83333	-1.1667	-1.3333	0.66667	1	1.25	0	0.083333
12655_at	-0.83333	-5.1667	-0.83333	1	-1.6667	4.5	-1	-1.8333	-0.16667	-3.3333	4.6667	-0.5
12656_at	0.67054	0.89669	0.83912	1	0.81981	0.80037	0.76782	0.95758	0.75196	0.64265	0.77756	0.87392
12657_at	0.45982	0.51339	0.75893	0.96429	0.36161	0.87946	0.49554	0.86161	0.53571	1	0.63393	0.47321
12658_s_at	-1.1538	2.9231	7.8462	1.8077	8.1154	1.5769	3.7308	1	-0.61538	-1.1154	-0.69231	-7.8077
12659_at	1	0.86512	0.99375	0.99678	0.71667	0.65537	1.0563	0.91517	0.77752	0.80801	0.93493	0.90075
12660_at	0.93191	1.0486	0.98423	0.94304	1.0907	0.89091	0.95473	0.81484	0.66735	1	1.0575	1.2816
12661_at	1.0857	1	0.53739	0.63403	0.55	0.82521	0.17647	0.77983	0.50798	0.83151	1.0202	1.0134
12662_at	1	0.7515	0.96541	0.93271	1.1921	1.1827	0.96692	0.91128	1.0748	0.98759	1.1861	1.2079
12663_at	1.0779	1	1.3117	1.1039	0.92208	1.2403	0.61688	0.85714	0.61688	1.0195	0.57792	1.2468
12664_at	1.5	-0.5	-4	3.5	1.5	2	-1	-2.5	0.5	-5	1	-0.005
12665_at	2	-1.25	1	3.75	0.5	-5.5	0.25	-4.5	-0.75	-0.0025	-2.25	1.9975
12666_at	1.0318	0.95416	1.0954	0.99494	1	0.96284	1.1682	1.0837	0.75578	0.84355	1.1805	1.1038
12667_at	0.7496	0.719	1	0.60135	0.98291	0.78736	0.55087	0.60851	0.61049	0.75715	0.73609	0.70548
12668_at	0.96429	0.67857	1.2857	2.1071	1.1786	1.9286	2.75	1.1429	0.78571	2.1071	1	0.85964
12669_at	2.6154	2.5962	4.1538	2.4615	2	1.5385	3.3654	2.6346	4.0577	4.0769	2.7308	1
12670_at	0.59295	0.74359	0.30769	0.67308	1.0064	0.71795	1	0.60577	0.63462	1.0449	0.72756	0.90385
12671_at	1	1.4238	1.0571	1.9429	2.0857	1.7286	1.3	1.5429	0.87619	1.2143	1.2667	0.90476
12672_s_at	4.5	-4	8.5	-1	3	-1	-0.5	-11	1	-9	12	3.5
12673_at	0.56515	0.55152	1.0136	0.88182	0.48333	1	1.1121	1.0182	1.0561	0.44545	0.69697	0.97727
12674_at	1.6439	1	2.5682	2.8297	2.5397	1.4328	1.6012	2.4075	2.2178	2.4247	1.3413	1.6782
12675_s_at	0.75544	1.0081	0.87417	0.94828	0.68765	1.0694	1.3897	0.9575	0.86279	0.7874	1	0.97838
12676_s_at	1.052	0.60834	0.8598	0.54566	0.75581	0.62495	1	0.82586	0.56362	0.97188	0.47385	0.57846
12677_at	1	1.0928	3.8813	1.1187	4.9813	3.5	0.65625	1.0688	2.5438	0.45	2.05	3.5562
12678_i_at	1.2958	0.99658	1.2354	1.1147	1	0.8067	1.563	0.97775	0.99916	1.0354	1.2306	1.1194
12679_s_at	3.0288	1.8584	2.8935	1.3398	1.8848	1	2.0419	1.0301	1.6173	2.2035	1.5307	2.1887
12680_at	-0.083333	0.94444	-0.069444	1.0694	1.8194	0.95833	2.0833	2.4028	1.4028	1	0.95833	2.1389
12681_s_at	1.2035	1.048	1.3845	0.70804	1	1.0332	1.0301	1.5013	1.5966	1.0603	1.5153	1.0847
12682_at	1.0649	1.0168	0.61303	1.1056	0.94122	0.74043	0.93431	1.0199	1.1074	1.0444	1	1.2702
12683_at	0.97222	0.5	0.83333	0.36111	-0.16667	2.0278	0.25	1.1111	0.5	1	0.055556	2.3056
12684_at	0.71591	2.2614	3.5909	1.5682	2.6136	3.2727	3.1932	0.68182	2.1818	-1.9205	3.5909	1
12685_at	1	0.89098	0.73684	-0.8985	0.18421	0.33083	0.39474	-1.4962	-2.782	0.035714	1.1748	1.1579
12686_s_at	0.45632	0.42356	0.30287	0.61034	0.69195	0.67989	0.71437	0.5408	0.4931	0.91437	0.54195	1
12687_at	0.83333	1.6667	0.66667	2	1.5	1.4444	0.55556	2.1111	1	1.3889	2.2778	2.4444
12688_at	0.73351	0.50022	0.52184	0.52919	0.56662	0.5664	0.74621	1	0.6787	0.5225	0.57398	0.73017
12689_s_at	1.1733	0.82826	0.97321	1.1113	1.3367	1	1.1486	1.0546	0.823	0.77994	1.1318	0.86922
12690_at	0.97143	0.8	0.5619	0.24286	0.68571	0.61429	0.7381	1.0524	0.60952	0.59048	0.7619	1
12691_at	-0.71429	-1.8571	0.071429	0.14286	-0.78571	1	-1.6429	-2.6429	-0.57143	-2.0714	-1.5	1.3571
12692_at	2.8004	1.1001	1.0447	1	1.2129	1.0421	1.252	1.1626	1.2432	1.1486	1.2188	1.2092
12693_at	0.46554	0.83733	1.1128	0.99686	0.59002	0.46074	1.2113	0.47082	0.35659	1	0.57877	0.37363
12694_s_at	0.69872	2.3141	1.9135	0.87821	1	0.97436	1.2308	1.1218	1.1763	1.9872	1.016	1.4295
12695_at	1.1692	0.63571	1	0.61165	0.88797	0.35677	0.49361	0.52556	1.0211	0.78722	0.88459	0.66654
12696_at	0.92222	1.2222	0.58889	1	2.0889	1.5556	0.8	1.9111	1.5889	0.4	0.35556	1.1222
12697_at	0.64731	1.3167	0.90232	0.83174	0.76412	0.7862	1.7391	0.5699	1	0.648	0.96357	0.9786
12698_at	0.74236	0.69499	0.81864	0.70081	0.62513	0.71635	0.6749	0.71989	0.64083	1	0.67067	0.97364
12699_at	1.5333	1.15	-0.083333	0.71667	0.18333	1.7667	1.4	-0.66667	-0.082333	0.91667	1.4167	1
12700_at	1.8333	1.75	1.0833	1.3889	1.1111	1.3611	1.1667	2.1111	1.5556	2.5	1.8889	1
12701_i_at	1.0583	1.5917	1	0.92917	1.1	1.5667	1.925	1.3708	1.4292	1.2458	1.3792	1.8542
12702_at	0.31921	0.37213	0.5537	0.33534	1	0.64529	0.80535	0.9441	0.36352	1.0525	1.063	0.93484
12703_at	-5.1667	-8.5	-3	-15.667	-4.8333	-6.8333	1.5	-0.16667	-3.3283	1	-4.8333	-0.33333
12704_f_at	-4.25	-2.0625	-3.75	-4.125	-2.875	-2.1875	-5.5	1	-2.1875	3.125	-6.0625	-5.1875
12705_f_at	1.1543	1.2835	1.7891	0.97448	1.3776	0.95136	1.4051	1.0909	0.48485	0.37998	1	1.7121
12706_f_at	0.087952	0.39622	0.6298	0.24112	0.20627	0.24651	0.25446	0.44418	1	0.23855	0.36892	0.21229
12707_f_at	1	0.73663	0.67918	0.64362	0.44483	0.49833	0.73237	0.50152	0.63663	0.85334	0.47705	0.38435
12708_f_at	0.32242	0.82726	0.44085	0.57577	0.5909	0.4561	1	0.57527	0.50397	0.6622	0.26166	0.51079
12709_f_at	0.52088	-0.14341	0.11484	0.028022	0.92033	0.26648	0.45385	0.58901	0.85714	1	0.20495	0.63187
12711_f_at	4.0909	4.5455	3.2273	1.7273	2.4773	3.1591	5.0909	4.1136	5.5455	3.4773	3.9091	1
12712_f_at	0.55	-1.6	-1.1	-1.15	-2.15	0.2	0.2	-0.251	-2.9	1.05	1	0.6
12713_f_at	0.58547	0.86538	0.41026	0.55556	0.12393	1	0.72009	0.70085	-0.13248	1.1688	0.49786	0.7735
12714_f_at	2.2111	2.0444	1	2.5333	1.2444	2.4333	3.1667	1.5667	1.3333	3.0111	1.6556	1.6444
12716_f_at	2.0667	3.15	2.75	2	1	1.85	1.35	0.7	2.1667	1.1	2.1167	1.4667
12718_f_at	2.1389	1.1389	2.7778	1	2.0278	2.6667	2.0556	1.8611	0.19444	1.0556	1.4722	1.75
12719_f_at	-0.090278	0.44507	-0.31944	-1	0.61806	1	-0.53472	1.0625	-0.55493	1.1875	0.33333	0.86806
12720_f_at	1	1.9714	1.8714	1.5857	1.3929	1.1571	1.7357	1.5857	1.75	1.4429	2.2643	1.9357
12721_f_at	-0.2619	-1.2381	-1	1	-0.61905	0.47619	0.21429	0.28738	-1.2143	0.21595	0.33333	-0.40476
12722_f_at	1.2723	1	1.3533	1.3859	1.2457	1.3977	1.1899	1.3824	1.127	1.2667	1.1492	1.4689
12723_f_at	0.28566	0.75413	0.50375	0.58746	0.44895	0.28604	0.3705	0.68243	1	0.27815	0.76764	0.27327
12724_f_at	0.62179	0.52564	1.0064	0.70513	1.0833	0.8109	1.0865	0.25321	0.93269	0.72756	0.97436	1
12725_r_at	0.73864	1	0.98864	0.66477	1.7415	1.0994	1.5426	1.1449	1.7756	1.3239	0.90057	0.7358
12726_f_at	1.037	0.059259	1	0.41111	-0.062963	0.0037037	-0.17778	0.65926	-0.48519	0.26667	0.82222	-0.68148
12727_f_at	1.3235	1.1472	1.2269	1.6551	1.1677	1.4186	1.5842	1.0033	1.367	1.3829	1.1638	1
12728_f_at	1	-3.5	-1	0.375	0.625	-1.875	0	1.25	0.375	1.875	0.875	-1.375
12731_f_at	-1	-4.5	-4	2	-4	-6.5	-4	1	-5.5	-6.5	-9.5	-6
12732_r_at	0.98137	0.7205	0.86957	0.69876	0.59834	0.56625	0.36853	0.43685	0.68323	0.5942	0.47723	1
12733_f_at	0.34722	0.99074	1	0.73611	0.89352	0.96296	0.99074	0.33333	0.34722	0.47222	0.68981	1.213
12734_f_at	0.96194	1.0419	0.82028	1.2603	0.8025	1	0.66417	1.1031	0.67694	1.2061	0.76889	1.0439
12735_f_at	-0.11667	-0.011111	0.72272	-0.30556	0.35	0.16111	-0.63333	-0.027778	1.0167	1	1.2	-0.21667
12736_f_at	0.33141	0.23712	0.47801	0.3429	1	0.37731	0.46181	0.33614	0.37338	0.53119	0.36255	0.32584
12737_f_at	-3.5	1	-6.5	-0.995	-2.5	1	-5.5	0.5	-1.5	-1	-2	12.5
12738_r_at	0.76635	0.81122	1.1434	0.3605	0.57804	1.1407	1.0675	1.0023	1	0.3875	0.48325	1.1395
12739_s_at	1	0.90902	0.97004	0.86546	1.0678	0.86446	0.92447	1.2259	0.61881	0.80129	0.88451	0.75211
12740_s_at	1.3583	1.9988	1.4311	1.2791	1.0947	0.98921	1.6596	0.70466	1.8973	1.5169	1.6193	1
12741_at	1.0229	0.89558	0.75361	1.1376	1	1.0064	0.96686	0.96235	1.0655	1.2747	1.1674	0.81049
12742_at	0.98157	1.0803	0.83978	0.9247	0.86405	0.94501	0.95906	0.90667	0.79475	1	0.89808	0.87072
12743_g_at	0.91647	0.87401	0.95743	0.81784	1	1.0293	0.96991	0.90732	0.88845	0.71851	0.85808	0.96581
12744_at	1.3286	1.2534	1.2488	1.0798	1.0805	1.0631	1.0826	1.1852	1	1.2563	1.3389	1.0713
12745_at	0.9844	1	0.8015	1.0599	0.80522	1.0485	1.1714	0.80926	1.1108	0.88344	1.3273	1.2631
12748_f_at	2.4795	2.2988	1.7722	2.6186	2.0131	1	2.4492	2.5322	2.7046	2.3438	1.934	2.5714
12749_at	0.95343	0.93587	1.0443	0.73363	1	0.75133	0.72686	0.74005	0.89264	1.0193	0.76079	0.82647
12750_s_at	0.72141	0.77442	0.78599	0.79636	0.83348	0.83754	1	0.71883	0.89958	0.72539	0.76511	0.78725
12751_at	0.93043	1.1047	1.1202	1	1.1081	1.3835	1.1557	1.3277	0.80152	0.94861	0.88514	1.1318
12752_s_at	1.0854	1.4353	1.0996	1.0318	1.198	1.2431	1	1.2171	1.378	1.1934	1.1769	1.224
12753_at	1	0.82795	1.0453	1.1544	1.1591	1.0688	1.0643	1.023	0.93637	1.0667	1.0747	1.1017
12754_g_at	1.0867	1.2628	1	1.0848	1.1813	1.1189	1.1035	1.1769	1.2664	1.0486	1.0369	0.89609
12755_at	2.7115	1.2981	1.8558	1.0481	0.30769	2.3558	2.1058	1.4327	1	-1.0192	0.71154	1.6538
12756_s_at	1.2369	1.3167	1.1987	1.0011	1.2966	1	1.6918	1.6355	1.2121	1.7813	1.609	1.4895
12757_at	1.0003	1.0917	1.0006	1	1.0002	1.2981	1.0906	1.2719	1.1256	0.99334	1.0154	1.2869
12758_at	1.8343	1.4686	1.8775	2.135	1	1.9657	2.1119	1.7065	2.0105	1.9739	2.7954	1.7658
12759_at	1.2037	1.3933	1.04	0.75497	1.3716	1	0.97551	1.4293	1.179	1.5394	1.206	1.0644
12760_g_at	0.85209	0.94294	1.1739	0.99815	1.1184	1.1234	1	0.96333	0.92785	0.84911	0.92676	0.97171
12761_s_at	1	1.785	1.5421	1.9803	1.7355	1.9423	2.2334	1.9945	2.4426	1.8305	1.8019	2.1864
12762_r_at	1.0059	1.015	1.1191	1.0929	1.2518	1.0662	0.99728	1.247	1.111	0.88632	1	0.95161
12763_s_at	1.0297	1.0554	1.0885	1.1382	1.2332	0.9296	1.0645	1	1.0053	1.0487	1.3969	1.3558
12764_f_at	1.9349	1.5641	2.0345	1.5832	1.8209	2.0938	2.0591	1	1.4326	1.8591	1.9382	1.663
12765_at	1.5085	1.1228	1	1.4733	1.0002	1.6836	1.1819	1.5809	1.4642	1.3859	1.5202	1.103
12766_at	1.4622	1.5625	1.4656	1.7348	1.9834	1.9048	1.1602	2.2544	2.1028	1.5484	1.8897	1
12767_at	1	0.77576	0.78004	0.5373	0.6323	0.62964	0.4816	0.52656	0.44245	0.52608	0.70578	0.59851
12768_at	4.5788	5.1437	2.059	1	16.007	9.0314	25.211	8.6828	1.8969	17.824	5.7284	21.499
12769_at	1.1346	1.1309	1.1594	1.0153	1.0507	1.0209	0.99457	1	1.1168	1.2744	1.1095	1.3655
12770_at	0.6624	0.76735	0.80293	0.69579	0.80271	0.64431	0.70368	0.77021	0.75186	0.64963	0.9384	1
12771_at	1.0214	0.97397	1.0549	1.0936	0.94872	1.078	1.0538	1.0532	1	1.1262	1.0888	1.0932
12772_at	1	0.66205	0.70123	0.67105	0.78565	0.93844	0.75485	0.65956	1.082	0.58573	0.79268	0.63381
12773_at	0.95182	1.2155	0.94087	0.63524	1.3508	1.1908	0.71825	0.71706	1	1.4477	1.4314	1.1698
12774_at	1.1086	1.0892	0.94211	1.1892	1.012	0.72658	1.1197	1.015	1.0799	1	1.0761	0.91569
12775_s_at	0.83914	0.83952	0.99678	0.78934	1.0156	0.90457	0.84806	0.80028	0.91292	0.82549	0.93442	1
12776_at	0.70386	0.76709	0.63599	0.96546	0.54723	0.97035	0.94752	0.7068	0.62268	0.82964	0.75795	1
12778_r_at	1.2122	1.1342	0.9846	1.2989	1.0542	1.2397	0.92874	1	1.2087	1.1743	1.4001	0.83644
12779_f_at	1.1794	1.0997	0.98311	1.2297	1.1145	0.99329	1.0263	0.88962	0.94668	1.0468	1	0.9244
12780_s_at	0.95149	0.99239	0.90277	0.82421	1.1102	0.86676	1	1.0791	0.95704	0.875	1.0026	0.83086
12781_at	0.74847	1.0394	1	1.1008	1.5559	1.5199	1.201	1.583	0.78403	1.4286	1.0355	0.85596
12783_s_at	0.87757	0.9686	0.85927	0.76655	0.90287	0.75518	0.95894	1	1.0174	0.93498	0.74527	0.7283
12784_at	0.39987	1	0.71149	0.8126	0.54972	0.95348	0.35297	0.39616	0.54808	0.90654	0.52683	0.70704
12785_at	1.0353	1.1211	0.89649	0.90435	0.82745	1	0.78421	0.72547	0.59366	0.86626	0.93019	1.0653
12786_at	1.0563	1.1494	1.0356	0.95888	1.1174	0.94578	0.92083	1.0365	1	0.90797	0.9176	1.1104
12787_at	1.3221	1	1.1827	1.5286	1.8426	1.2591	1.2263	1.4077	1.2811	1.2186	0.98051	1.5968
12788_at	1.7387	1.5252	1.4865	1.3066	1.9722	1.4384	1	1.6337	1.4349	1.5045	1.6616	1.9426
12789_at	1.0084	0.99764	0.88473	0.86594	1.0252	0.90081	0.97981	0.93789	1	1.0282	0.96178	0.94827
12790_s_at	2.1809	3.2931	3.038	3.439	2.2693	3.1509	3.8167	3.0302	2.9775	2.2905	1	3.1205
12791_r_at	1.783	1	1.5081	1.6039	1.429	1.539	1.4935	1.5409	1.3621	1.7631	1.6841	1.5292
12792_s_at	2.7099	2.4125	1	1.7881	2.6485	1.7314	2.1043	1.8796	1.4594	2.5558	2.2475	2.0221
12793_at	1.1011	1	0.90881	0.84685	0.86198	0.8857	1.1988	0.94247	0.73355	1.0796	0.83435	1.0293
12794_at	0.95654	1.3676	1.2611	1	1.0329	1.0307	1.237	0.80947	0.92537	1.2881	0.99396	1.2471
12795_at	0.94578	1.0277	1.2175	1.0296	0.86993	0.83052	0.9677	1.1572	0.97719	1	1.0967	0.84993
12796_s_at	1.0806	1.0929	1.1939	1	1.1785	0.97823	1.0758	1.1971	1.1928	1.118	1.1292	1.0942
12797_s_at	1.0294	0.97841	0.96714	0.97924	1.1099	1.033	1.0078	0.94464	1.058	1.0769	1	1.0779
12798_at	1.4517	1.1894	1.0832	1.0584	1.483	1	1.2412	0.89846	1.156	0.72325	1.1017	1.4737
12799_at	1.1901	1.0305	0.9856	0.81442	1	1.0011	0.87756	1.0001	1.0964	0.89059	0.92398	0.92661
12800_at	1.0622	1	1.0562	0.92296	1.1379	1.2494	1.335	1.2779	1.2654	1.179	0.96809	1.2024
12801_at	4.2321	2.7024	2.8214	1	3.8571	4.0774	4.9881	4.2679	3.1845	4.0476	2.5476	2.381
12802_at	0.9539	0.56538	2.2087	1	1.3009	0.93161	3.1606	0.38355	0.32401	2.3188	0.58717	2.568
12803_s_at	0.85026	0.89921	1.1056	0.83804	0.86683	0.9121	1.1183	1	1.1983	1.0521	0.9583	1.1353
12804_at	0.90788	0.78623	0.91121	1.0176	0.88381	0.97857	1	0.75285	0.80023	0.98221	0.81154	0.88867
12805_s_at	3.2132	3.9779	3.9706	2.0368	1	3.6838	3.1471	3.4118	3.8676	2.2132	2.4412	2.1618
12806_at	0.99992	1.1678	1.0481	1.194	1.5144	1.0457	1.3309	1.0645	1.3418	1.3654	1	1.2525
12807_at	0.90014	0.91612	0.87153	0.89069	0.9332	0.9979	0.95013	0.8376	0.6489	0.86506	1	0.80659
12808_at	1.1462	1	0.90041	1.3191	0.95562	1.1407	1.1273	1.0206	0.94995	0.79326	0.83488	1.1825
12809_g_at	1.1921	1.0581	1.1033	0.90999	1.109	1.0793	1.1367	1.2828	0.97767	1.015	1.0935	1
12810_at	0.80421	1.0395	0.85659	0.96291	1.0153	1.1225	0.88766	0.89943	0.94964	1	1.0717	0.8994
12811_at	1.2832	0.86543	1.1379	1.1402	0.86348	1	0.98928	1.0062	0.97965	0.97956	1.146	1.1398
12812_at	0.88112	1.2051	0.62704	0.88811	1.0105	1.0431	0.95921	1.0711	1.0117	1	1.0478	0.82401
12813_at	1	1.2272	1.1694	1.0408	0.94591	1.0074	1.0842	0.99238	0.89866	0.96379	0.94355	1.0643
12814_at	2.6754	0.59649	0.84211	-0.035088	0.42105	-0.52632	3.2807	3.6667	1.5439	2.0439	1	0.54386
12815_at	1.2307	1.3329	1.5602	0.93434	2.6353	1.0176	1.6219	2.6671	1.357	2.36	1.3704	1
12816_at	0.82747	0.82342	1.0411	1	1.2135	1.1082	1.4615	1.2143	1.2252	1.2778	0.84053	0.7785
12817_g_at	1	0.82708	0.85327	1.1214	0.81637	0.99889	1.025	0.83176	0.83311	0.93859	1.2146	1.2315
12818_at	1.7243	1.2639	1.4947	1.0458	1.1799	1	1.3879	0.79287	0.91714	1.2735	1.3304	1.2416
12819_at	1	0.95073	0.65177	0.68113	0.72287	0.66013	0.75262	0.86487	0.71794	0.80132	0.58334	0.76082
12820_at	1.0002	0.97185	1.1777	0.98871	0.98349	0.57217	0.95432	1.0195	0.97049	1	0.9552	1.0062
12821_at	1.5408	1.5002	1.073	1.5848	1.2582	1.3209	1.1558	1.1315	1.6988	1.6928	1.3108	1
12822_at	1.2297	1.0885	1.1665	1.3063	1	1.2707	1.2235	1.101	1.1767	0.949	1.277	1.2977
12824_s_at	1.2699	1.1702	1.0621	1.1956	1.3586	1.1834	1.2224	1.2061	1.4018	1	1.3009	1.2443
12825_f_at	1.3195	1.0514	1.4617	0.9745	1.2691	1.0122	0.86562	1.0018	1	1.0548	0.96333	1.0562
12826_f_at	1.0789	1.4408	1.423	1.0693	1	0.98131	1.2348	0.84513	1.1353	0.85118	1.2237	1.0101
12827_s_at	1.001	1.1717	1.4842	1.1508	1.1428	1.2427	0.92552	0.89385	1.1906	1	1.0301	1.4961
12828_s_at	1.1969	0.81548	1.5356	1.1085	1.1908	0.80011	1	0.87736	1.1393	1.0984	1.3917	1.0507
12829_s_at	1.2947	1.2726	0.91915	1.473	1.5573	1.149	1.29	1.0096	0.92362	1.1991	1	1.1892
12830_f_at	0.87114	0.95532	1.4606	0.95452	1.071	1	1.2558	1.1348	0.94727	1.0836	1.3769	1.1618
12831_f_at	1.0119	0.8823	1.0346	1.1203	1.2814	0.88938	0.97534	1.3615	0.68309	1.0201	1	1.0512
12832_f_at	1.2811	0.9835	1.3638	0.68016	1.0729	0.97669	1.0425	0.95138	0.84934	1.4535	1.0651	1
12833_f_at	1.0316	1.1538	1.0444	1.1722	1.4529	1.3136	1.1427	1.0504	1	1.1459	1.3625	1.0854
12834_f_at	1.2481	1	0.93075	1.49	1.2201	1.0727	1.1051	1.0838	0.90408	0.90179	1.0017	0.98359
12835_f_at	0.90973	1.4552	1.3769	1	1.1053	1.0238	0.91445	0.89643	0.99587	1.1758	1.0257	1.3667
12836_at	2.2625	0.9375	1	0.5125	1.6	0.0125	0.2625	2.05	1.275	2.0375	1.725	1.175
12837_at	2.5089	1.6518	1.8125	1.6964	1.7589	3.0714	1	1.5625	1.7857	1.5982	0.99107	3.0625
12838_i_at	-3.5	0.91667	3.3333	4.5833	0.25	1	2	-6.5833	-0.91667	3.75	-5.5833	0.83333
12839_r_at	0.59751	0.77419	1.3174	1.4179	1.5227	1.0843	1.5499	1.1716	0.81525	1.195	1	1.7647
12840_f_at	2.3273	1.6182	-1.7364	3.7818	0.56364	3.0182	1.5909	2.4364	1	2.0182	0.58182	-2.2
12841_at	-0.037034	-0.021217	0.047644	1.146	0.84291	0.026132	0.018044	0.039556	1.225	1	0.0124	0.015856
12842_s_at	1.1308	1	1.3216	1.1044	1.2318	1.0592	1.3051	1.2393	1.1951	1.1373	1.1131	1.1672
12843_s_at	1.2203	0.68438	0.56621	0.69875	0.97102	0.53711	1.2855	0.70611	0.58795	0.5649	0.92469	1
12844_s_at	1.3293	0.91366	1.035	1.0423	0.56006	1.4189	1.9229	1.6274	0.98223	1	1.3796	1.3591
12845_s_at	1.4597	1.0614	1.1947	1.1019	0.48178	0.50609	1	0.50246	0.97509	0.42501	0.47157	0.26132
12846_s_at	0.85134	0.83561	0.18251	0.16965	0.21556	0.32534	1	0.25481	0.21061	0.26952	0.14379	0.55946
12847_at	0.99895	1.0454	1.2831	1.1956	1.2664	1.2788	1.3505	1.3716	1	1.1625	1.4251	1.1103
12848_at	1.5906	0.78042	0.96362	1.453	1	1.2249	1.2421	1.0364	1.002	0.82672	1.4563	1.1131
12849_at	1	0.41667	4.8214	7.9762	3.6548	5.1429	5.2857	6.4762	5.7381	4.381	5.5238	6.25
12850_at	1.5	-0.6	1	-4.9	-4.7	2.9	-1.4	-2	2.4	-2.8	-2.6	-1.6
12851_s_at	2.125	1.25	1.8125	2.6875	-1.25	1.125	0.0675	1.3125	0.375	1.5	-0.375	1
12852_s_at	1.5383	0.80284	1	0.72315	1.1153	1.0804	0.94374	0.85705	0.81464	1.6772	1.0202	1.1686
12853_s_at	0.57391	0.88275	0.80078	0.67394	0.90678	0.74173	0.64712	1	1.2815	0.94485	1.1998	0.76243
12854_s_at	1.5088	1.598	1.2222	1.8874	1.7997	0.85526	1.4401	0.89181	1.307	1.3947	1.1652	1
12855_f_at	0.13208	0.15669	0.13283	0.12414	0.076977	0.10007	0.22318	0.079516	0.35655	0.065795	0.1118	1
12856_r_at	-4.1667	-2.75	4.5833	2.75	1.25	-1.9167	-6.1667	-6.1667	1	-2.3333	1.8333	-1.8333
12857_at	0.52689	0.37855	0.61845	0.68942	0.49491	0.79833	0.56254	1	0.81676	0.86343	1.0018	0.80057
12858_at	1.0988	0.76768	0.69977	0.98161	0.75087	0.58593	0.78532	0.92825	1	0.79296	0.89033	0.94218
12859_s_at	1	0.27273	-0.21023	-0.20455	1.3807	1.3239	-1.2784	1.3636	-0.5	-0.4375	-0.051136	0.24432
12860_s_at	1	2.8093	2.591	2.1983	2.9753	1.0791	1.6235	1.8057	1.7263	2.2188	2.8371	1.6025
12861_s_at	1	8.1563	8.9479	3.5625	7.0833	8.0938	7.9583	2.4583	2.5521	3.4688	4.8125	2.0521
12862_i_at	-0.075	-1.025	-0.45	-0.525	-0.025	-1.1	1	-2.7	-0.126	0.1	-1.375	1.475
12863_r_at	0.8	-0.85	-0.85	-0.725	0.95	1	-1.525	0.55	-0.9	-0.925	0.975	-0.375
12864_s_at	1.3636	1.6818	1.8182	1.5455	2.6591	0.068182	-0.25	-2.2955	-0.068182	2.7955	-0.5	1
12865_s_at	1	1.5833	-0.83333	-1.0833	-1.3333	1.6667	1.5833	1.0833	0.83583	-0.58333	-1.3333	1.8333
12866_s_at	0.44363	0.7549	1.2606	0.68791	1	0.4469	0.88317	0.53513	1.1887	1.0033	0.73448	1.2173
12867_s_at	0.61717	0.62218	0.46178	0.54282	0.45906	0.5802	0.44089	0.52402	0.12155	0.34273	0.41959	1
12868_s_at	1	1.0161	1.0167	0.93631	0.43393	0.95417	0.73571	0.68333	0.6375	0.51905	0.72083	1.1089
12869_s_at	-4.35	-1.751	0.95	0.95	0.7	-2.4	-1.85	-1.1	-0.35	-2.6	-0.95	1
12870_s_at	0.38431	0.61961	0.38824	0.43137	0.62745	0.91765	0.53725	0.43529	1	0.51569	0.29216	0.7
12871_s_at	-0.75	0.245	-3.5	-1.75	-0.75	1	-4	-3.5	-5	-0.505	-4.5	-2
12872_s_at	1.9615	0.46154	0.5	1.7308	0.76923	1	0.80769	1.1538	1.0769	0.30769	1.4231	1.1923
12873_s_at	1.675	1.3536	1.2143	1.4804	1.2393	1.325	1.1125	0.99107	1.0929	0.8375	0.8625	1
12874_s_at	-0.375	-1.125	-2	5.75	4.625	1	4.125	1	4.375	4.125	3.375	0.5
12875_s_at	3.9789	2.2974	2.7868	1	1.0395	1.75	2.3026	2.7605	1.1474	1.0421	1.0342	2.2921
12876_s_at	0.94167	0.85833	1.5833	1.0667	1.275	0.83333	1.9167	0.43333	1.275	1.2667	2.2083	1
12877_s_at	1.0287	0.72557	1.0677	0.9901	0.81234	1	0.96412	0.90655	0.95675	0.78339	0.80624	0.74147
12878_s_at	0.95393	1.0964	0.76268	0.93457	1.3995	1.1756	1.0149	0.88715	1.0889	1.2842	0.92063	1
12879_s_at	1.5709	1.4674	0.97893	0.7136	0.11207	1.4789	1	1.6034	1.9943	1.2184	1.637	0.80268
12880_s_at	1.3844	1.2672	1.8086	1.507	2.1043	1.1384	2.0579	2.0861	1.9542	2.0163	1	1.8447
12881_s_at	1	1.2029	1.2801	1.3042	1.5779	1.394	1.2596	1.2375	1.2895	1.0981	1.0624	1.2772
12882_s_at	1	2.4167	0.12745	1.6275	1.1324	4.4069	0.83333	3.3529	2.4951	1.5833	1.7157	3.6324
12883_s_at	0.47071	1.0011	1.0699	1.1094	1.1864	0.87874	1	0.66918	0.67437	0.67255	1.0244	0.98028
12884_s_at	0.23993	2.2152	1.5101	1.8077	1.0989	0.3315	1	0.39194	0.92125	0.52106	0.7793	1.4203
12885_s_at	1.0275	0.98516	0.96115	1.0779	1	0.75813	1.0905	0.92553	1.0388	0.78147	0.62351	0.87713
12886_s_at	1.037	1.017	1	1.3197	0.80801	0.97361	1.1274	1.1917	1.3996	1.1054	1.3287	0.97669
12887_s_at	0.7833	0.66603	0.91669	0.813	1	0.88145	0.59981	0.7372	0.94842	0.61748	0.94879	0.72714
12888_s_at	1	0.70338	0.72811	0.84895	0.90772	0.89054	0.5561	0.76672	0.97473	0.89799	0.86554	0.94414
12889_s_at	0.65561	0.74859	1.1064	0.8805	0.90088	0.91403	1	0.6351	0.62319	0.81368	0.45591	0.8563
12890_s_at	0.33871	1	0.80645	0.54839	0.79032	0.74194	1.0161	0.70968	1.5323	0.62903	1.0968	0.90323
12891_at	0.69195	0.80826	0.96148	1	0.58045	0.57768	0.5111	0.60787	0.77689	0.75747	1.0768	0.67798
12892_g_at	0.85978	0.67698	0.48147	0.51838	0.65395	0.48242	0.6788	0.56858	1	0.82105	0.77114	0.63354
12893_at	0.77805	1	0.92367	1.0686	0.90716	0.93214	0.9377	0.97771	1.0301	0.87772	0.8557	0.8517
12894_g_at	0.94491	0.95686	0.94731	0.9601	1	1.0399	0.87663	0.93114	1.0814	0.86642	1.0011	1.0582
12895_at	0.83952	0.86759	0.56347	0.72762	0.59791	0.55794	0.73394	0.65676	0.86245	0.69457	1	0.67369
12896_at	0.9604	0.88507	0.67592	1.0969	1.2871	0.88626	1	0.81464	0.86885	0.86806	0.84999	0.86354
12897_at	0.89065	0.84289	1.3323	0.8004	0.82905	0.91206	0.94697	0.78327	1.0537	1.2401	1	1.4071
12898_g_at	1.0059	1.3515	1.1607	1.1186	0.91999	1	1.4413	0.76583	1.1719	1.0324	0.95092	1.458
12899_i_at	1.317	0.77941	1.2696	1.616	1.1176	0.46242	0.42647	1.366	1.3399	1.7075	1	0.8366
12900_r_at	0.68261	0.71413	0.71304	0.90109	0.575	0.52522	1.2935	1	0.56413	0.90435	0.76087	1.0065
12901_s_at	0.84287	1.1863	1.0356	0.86426	1.6593	1	1.0898	1.4907	1.0209	1.2846	1.3807	1.3057
12902_at	1	1.1173	0.99903	1.1412	0.63117	0.79863	1.7272	1.1919	1.1777	1.3184	1.216	0.84492
12903_at	1.2671	0.97174	1.3521	1.0048	0.91087	1.0986	1.5751	1.4238	1.311	0.91808	1	1.4046
12904_s_at	0.84235	0.74723	0.59224	1.5805	0.91242	1.3341	1.5636	-0.56785	1.3208	1.5067	1	1.6871
12905_s_at	-1.1042	3.0875	0.54583	0.95417	0.5625	4.8708	2.3625	3.55	0.30833	1.4583	1	2.4208
12906_s_at	0.73444	0.935	1.0328	0.74913	1.0963	1	0.90485	0.8914	0.79048	0.95663	1.0712	0.94534
12907_s_at	0.86588	0.91201	0.53433	0.92358	1.0964	1.3163	0.94507	0.77714	1.1427	1	0.94221	1.1072
12908_s_at	1.8307	1	3.3142	3.4914	3.8347	2.8267	1.5145	4.193	1.8808	3.7918	3.1996	3.7536
12909_s_at	0.91792	1.1842	1.1368	1.2747	1.1848	1.4246	1.1782	1.0937	0.76032	1.2264	1	1.0083
12910_s_at	1.2891	1.4385	1.811	1.3994	1.686	0.76707	1.6221	1.5302	1	1.3428	1.6731	1.2121
12911_s_at	0.74374	0.47832	0.59967	1	0.54543	0.68587	0.461	0.45839	0.62071	0.34966	0.72328	0.49255
12912_s_at	0.70153	0.6883	1	0.80175	0.82169	0.6985	0.70968	0.72681	0.54981	0.58202	0.57781	0.39379
12914_s_at	0.61838	0.75774	0.78046	0.98666	0.63932	0.80833	0.87334	1	0.89778	0.7943	0.76152	0.96646
12915_at	1	0.83841	0.82759	0.83326	0.61846	1.0015	0.80416	0.72887	0.65747	1.0175	0.96046	0.70459
12916_s_at	1.6742	0.89939	1.8752	1	1.6498	1.2098	1.1096	1.5103	1.191	0.99448	1.5593	0.98098
12917_s_at	1	0.69516	0.64637	1.2258	1.3012	0.90363	0.8625	1.152	0.56935	1.0931	1.0754	1.2597
12918_at	0.25947	1	0.20455	0.75947	0.19318	0.075758	0.54924	-0.29356	0.44129	0.23864	0.066288	0.67614
12919_s_at	1.1663	0.59734	0.72522	0.98276	1	1.1415	1.18	0.90984	0.70582	1.0183	1.1135	0.38757
12920_at	0.86152	0.94456	1.0066	0.94908	0.88286	1	0.77993	0.90658	1.0495	1.0405	1.0224	1.2518
12921_s_at	0.81469	0.69395	0.61584	0.61212	0.62434	1	0.66505	1.1691	0.88509	0.49102	1.0098	1.0556
12922_s_at	1.2094	1.0531	0.75625	1	0.74062	1.0875	0.76875	0.99687	1.0156	1.075	0.66875	0.85313
12923_s_at	1.0389	1.1685	1.4312	0.95803	1	0.94384	1.6199	1.3575	1.4079	1.167	1.324	1.3638
12924_s_at	1.1342	0.86304	0.82826	1.3397	1.1576	1.0641	1	1.0745	1.0087	0.72826	1.0288	0.98587
12925_s_at	0.37092	1.1658	0.043478	-0.11277	-0.065217	-0.0095109	-0.093533	0.39674	0.40489	0.24049	1	0.66168
12926_s_at	1	0.8572	0.80119	0.96148	0.96995	1.0108	1.0449	0.97187	1.0553	1.2032	1.3886	1.0177
12927_s_at	0.67193	1.0584	1.3527	1.0072	1	1.0058	1.001	0.83467	0.96999	1.5364	1.0067	1.0618
12928_r_at	-3.8158	-2.9211	-3.8421	-0.47368	-0.73684	-3.3684	-2.7368	1	-5.3684	1.0789	1.3158	-3.8684
12929_s_at	-5.125	-4.5	1.375	-6.25	3.875	-6.875	1	-1.875	2.625	-0.875	1	-3.25
12930_s_at	0.85671	0.44229	0.52659	0.4538	1	0.55355	0.40227	0.63763	0.53102	0.64623	0.57009	0.55764
12931_s_at	1.0665	1.0654	1.3838	1.0187	1.302	1.2656	1	1.1757	1.1306	0.88719	1.1072	1.3659
12932_s_at	0.85192	0.9527	0.85257	0.7924	0.76249	1.5282	0.57388	1	0.92425	0.91844	0.74873	1.0054
12933_r_at	2.4143	2.7071	3.7143	4.6786	4.5	2.8286	2.7643	1	2.3429	5.05	3.2714	1.45
12934_at	0.95134	0.6848	0.78883	0.96087	0.8185	1	0.72327	0.81896	0.8838	0.91292	0.74532	0.71863
12935_s_at	0.79848	2.4027	1.4506	1.0658	1	1.25	0.38091	-0.14364	0.96879	0.76152	1.6358	2.4436
12936_s_at	1.3232	1.0335	1.0559	1.2281	1.114	1	1.0969	1.252	1.087	1.3107	1.0941	1.0495
12937_r_at	1	0.77803	0.53788	0.37146	0.64066	0.22449	0.82071	0.72904	0.31313	0.70429	0.69798	0.64242
12938_s_at	0.70144	0.60598	0.62656	0.56292	1	0.79689	0.72368	0.86555	0.57081	0.67057	0.53852	0.61411
12939_s_at	0.94365	0.7627	0.80397	1.1056	1.0516	0.85397	0.96508	0.84127	1	0.69286	1.3405	0.76984
12940_at	1	1.1418	0.95892	0.83647	1.1163	0.92965	1.2213	0.93126	0.93663	1.1305	0.99033	0.56794
12941_g_at	1	1.3589	1.0785	0.98387	1.0362	1.0861	0.91057	0.66222	1.3073	1.0368	1.3061	0.99581
12942_at	0.9891	0.99715	1.0372	1.0937	1.0288	1.0067	1.0123	1	0.85303	1.0797	1.0038	0.9714
12943_at	-6.9318	-2.4091	-1.5227	-2.6136	1	-4.2273	0.81568	-1.4773	0.34091	-1.6818	-2.3182	1.4318
12944_at	0.44086	0.89734	1.3297	0.67806	0.8149	0.29647	0.53635	0.46339	1.0873	0.10215	1	0.31912
12945_at	1.2109	0.206	0.62642	0.28882	0.14406	1	0.92	0.3444	0.062248	0.91096	0.20419	0.802
12946_at	0.49609	0.28643	1	0.5913	0.37961	0.60477	0.61312	0.36291	0.27404	0.57258	0.49179	0.47684
12947_at	1.4548	1.613	1.887	1.4661	2.3678	1.3661	1.6443	1.2104	2.2043	1.4626	1	1.6913
12948_s_at	0.97119	0.87945	1.0942	1	0.97475	1.0153	0.99893	1.0501	1.4367	1.053	0.87873	1.1451
12949_at	1.1091	1	1.1813	0.9969	1.1076	0.93835	0.97531	1.0295	1.3975	1.2339	1.0603	0.59184
12950_g_at	1.0289	0.88946	1.1446	1.1752	1.1599	1.0187	1	0.95068	1.3895	1.2296	1.0391	1.0221
12951_at	0.68596	0.84481	0.79058	0.70854	0.71639	1	0.66138	0.60881	0.58535	0.88265	0.71848	0.72537
12952_at	-1.05	-0.15	-2.2	-1.7	1	-4.3	-1.4	-1	-5	-0.15	-4.9	-0.85
12953_at	1.5741	1.1875	0.5549	0.20549	0.3134	0.43863	0.79876	1	1.2534	0.72512	0.83107	0.39342
12954_at	1.375	0.8125	1.25	0.79688	2.0313	0.95313	0.65625	1.2969	1.3906	1.25	0.96875	1
12955_at	1.1955	1.5035	1.491	1.2933	1.5267	1	1.3072	1.0087	1.7358	1.1383	1.6739	1.4944
12956_i_at	0.37531	0.41749	0.55139	0.67281	1	0.36405	0.34234	0.22666	0.61486	0.49099	0.55467	0.48301
12957_s_at	1	1.6872	2.21	1.3772	1.8119	1.516	1.0619	1.7044	1.7306	1.0837	1.5092	1.4083
12958_at	0.084416	1	0.81169	0.15584	0.43182	0.36364	-0.17208	-0.31494	-0.25974	0.2013	0.67532	-0.47403
12959_at	0.8942	0.88817	0.64858	0.78822	0.75512	0.79712	0.90667	1.0397	0.61085	1	0.69085	0.80689
12960_g_at	0.89989	0.69222	1	0.71682	0.70195	0.51602	0.77975	0.8341	0.71911	0.56579	0.56007	0.54233
12961_at	3	3.5	7.5	-5.005	0.5	1	5	0.5	0	4.5	5	-1.5
12962_at	0.62815	0.49178	0.69942	0.53166	0.88871	0.74232	0.50726	0.99219	0.71231	0.88692	0.83799	1
12963_at	0.72609	0.62957	0.58087	0.80435	0.62957	1.4287	0.87826	0.72435	0.27304	1	0.50261	0.48957
12964_at	0.79123	0.97321	0.77316	1.1424	0.88057	0.89527	0.81145	0.9635	0.80462	1	0.66329	1.0124
12965_at	0.89915	0.54688	0.82386	0.84375	1	0.59233	0.73864	0.67472	0.96307	0.86648	0.85227	0.85653
12966_s_at	0.51552	0.52472	0.53647	0.5015	0.52263	0.50466	0.53186	1	0.32793	0.74105	0.63281	0.59397
12967_at	0.78621	0.87534	0.62151	0.49685	1	0.63564	0.52305	1.0211	1.1039	0.72918	0.78432	0.59165
12968_at	1.2115	1.1669	1.0303	1.224	0.91643	1.1355	1	1.2322	0.93397	1.2909	1.2842	1.1846
12969_at	0.67944	0.598	1.2732	1.2285	1.173	1	1.1115	0.83335	1.0305	1.0889	1.3576	0.85179
12970_s_at	1.8167	1.4417	1.95	1.4611	1.8528	1.2417	0.69722	1.8056	1	1.3056	1.3972	1.4222
12971_at	1.4073	1.0492	1.4435	1.1968	1.2331	1.3831	1.254	1.0573	1	1.2468	1.1766	1.0863
12972_at	1	0.77123	0.49043	0.46172	0.4985	0.41492	0.92554	0.72653	0.49327	0.51779	0.52691	0.63606
12973_at	2.3333	1	1.6667	2.8333	-2	4.1667	6.3333	-3.5	-0.66667	2	0	1.6667
12974_at	1.1125	1	0.57708	0.53958	2.0104	2.6104	1.0396	1.9583	1.125	2.2354	0.85833	1.5167
12975_at	0.70208	0.87917	1	1.0052	0.87917	0.66563	0.61875	0.53542	0.95313	0.42812	0.76667	0.90417
12976_at	1	0.69855	0.7158	0.61568	0.97942	0.52948	0.94605	1.0267	0.61791	0.58565	1.0022	0.79644
12977_at	1.4998	1.1372	1.5756	1.5723	1.5606	0.85753	1	1.1147	1.4644	1.9193	1.1138	1.5713
12978_at	1.4749	1.0509	1.039	1.3168	1.4286	1.1455	1.3558	0.875	0.9623	1	1.289	1.1065
12979_at	1.0411	1.1883	1.0509	1.0736	0.77706	1	0.8474	1.092	1.3247	1.2846	1.2587	1.2089
12980_at	1.7321	2.3036	0.44643	-0.25	2.0179	1.9464	1.8929	2.875	1.5893	1	1.7143	0.96429
12981_g_at	0.925	0.575	0.925	1.375	0.325	0.62525	0.525	1	1	0.65	0.7	0.275
12982_s_at	1.0941	1.2931	1.401	1.5088	1.0951	1.0078	1.3431	1.5775	1.3902	1.7108	1	1.1951
12983_at	1.04	0.77682	0.83177	0.87992	0.88423	0.78174	0.83743	0.72658	1.0452	1	0.7453	0.66462
12984_at	1	1.2433	0.89923	1.3681	0.97894	1.0005	0.9719	1.4859	1.0652	1.1641	0.92828	0.97806
12985_at	0.75806	1.3226	1.0161	1.4032	1.5645	1.2742	1.2258	0.72581	1	1.2581	1.3871	0.82258
12986_at	0.95	1	0.63333	0.083333	0.66667	0.66667	0.066667	1.3	0.41667	0.85	0.48333	0.56667
12987_s_at	0.81579	0.74342	1.0154	1.1645	1.3827	0.82895	1.2105	1.0439	0.8739	0.69627	1	0.85417
12988_at	1.0382	1.4931	2.375	3.6285	1.4861	1	0.67014	2.1458	0.3892	0.50347	2.6111	2.3715
12989_s_at	1.3818	1.3689	1.3272	1.3756	1	1.1828	1.2744	1.7209	1.4272	1.605	1.9502	1.5528
12990_at	0.25	0.50167	-2.2917	-1.9583	-2.0417	1	-1.9167	0.58333	-0.20833	-1.9583	-2.75	-1.2083
12991_at	0.62616	0.54274	0.7386	0.69952	0.43844	0.6697	1	0.89123	0.55375	0.66348	0.56316	0.75152
12992_at	0.84211	0.84211	0.80016	1.0806	0.92599	1	1.2961	1.134	1.2122	0.82977	0.62253	0.89803
12993_s_at	1.158	0.93146	0.95141	0.87623	0.77772	0.72003	1.0111	1.1097	1	1.0717	1.0788	0.66786
12994_s_at	1.2889	1.371	0.66711	1.209	1.1332	1.2076	1.4317	1.1261	1.2323	1.2037	1.1126	1
12995_at	1.0214	0.92857	0.90714	1	0.81429	0.89286	-0.43571	-0.035714	0.32143	1.7786	0.37857	1.6143
12996_i_at	2.7083	0.84375	1.0521	1.4479	1.3854	0.6875	1	0.63542	1.3542	0.91667	1.0938	1.5938
12997_s_at	0.86103	1	0.63505	0.80025	0.73162	1.2554	0.87868	0.67966	0.93971	0.76446	1.125	0.86446
12998_at	1	7.1566	9.2431	3.1203	2.0238	2.7506	2.3534	2.2607	5.8496	4.9148	5.8296	3.8672
12999_at	0.58384	0.58537	0.13617	0.50275	0.33231	0.29131	0.50734	1	0.52662	0.60955	0.56089	0.47093
13000_at	0.61618	0.42353	0.85735	1	0.79853	0.85441	1.0456	0.46176	0.69853	0.65	0.53235	0.43529
13001_at	1.6183	1.8972	1	1.8305	1.3428	1.8165	1.2625	1.5894	1.505	1.2071	1.4321	1.5356
13002_at	0.8942	0.84679	0.67712	0.85345	0.79428	0.99647	0.55133	0.94436	0.85031	1.1556	1	0.71121
13003_s_at	2.5389	2.2435	1.4472	2.0889	1.5981	1	1.437	0.81019	1.7296	1.7972	1.7352	1.8093
13004_at	1.1012	1.1424	1.0341	0.7121	0.78903	1	1.0353	0.55062	0.85115	0.69881	0.84691	1.0328
13005_at	1	0.7881	0.56111	0.62857	0.84603	0.63492	0.50397	0.58651	0.69921	0.50714	0.38175	0.57857
13006_at	0.90033	1.0829	0.89394	0.97217	0.94006	0.91833	0.91681	0.87983	0.847	0.7764	1	0.90974
13007_at	1.3335	1.4115	1.5485	1.3588	1.1705	1.3341	1.5211	1.4204	1.2876	1.2263	1.6508	1
13008_g_at	1.502	1.3823	1.2396	1.3042	1.2788	1.2113	1.1785	1.5329	1	1.4804	1.4069	1.1514
13010_s_at	0.18056	1.3056	0.63889	-0.082708	0.5	1	0.65278	-1.1736	-0.27778	0.8125	0.25694	0.14583
13011_at	1.0114	1.2159	1.2925	1.1232	1.1564	1.4194	1.0875	0.98921	1	1.2236	1.307	1.3196
13012_s_at	0.58701	1.089	1.3148	0.80146	1.1514	1.0972	1	0.76809	1.094	1.1397	0.93332	0.90879
13013_at	1.6436	1.1	1	0.94359	1.2769	0.73333	1.2513	0.92051	1.0821	0.74103	0.49487	0.97692
13014_at	1	0.47026	0.51311	0.51867	0.42825	0.52492	0.60076	0.7538	0.47276	0.49738	0.64736	0.4392
13015_s_at	0.76407	1.1169	0.93831	1.0076	1	0.72944	0.76623	0.74784	0.84957	0.54762	0.61797	0.8539
13016_s_at	0.56322	0.71618	1.1154	1.1857	0.48099	1.0703	1.0946	1	1.0654	1.2409	0.97436	1.1118
13017_at	0.93251	0.93997	0.92826	1.0948	0.93561	0.92311	0.87783	0.9651	0.96474	1.0153	1	0.92911
13018_at	-4.5	-0.75	5.5	1	-0.7525	-1.75	0.25	0.25	0.75	-0.75	0.2475	-2.5
13019_s_at	1.3364	1.4809	1.0218	1.1368	1.1959	1.2086	1.3914	1	1.5382	1.7864	1.0927	1.1195
13020_at	0.66809	0.90994	0.73622	0.67935	1.0076	1.0278	0.98408	1	0.83269	0.6613	0.86122	0.83075
13021_at	1.1108	1.0313	1	0.93762	1.2538	1.1169	0.98474	1.3913	1.6407	1.1094	1.1559	0.97668
13022_at	0.88889	1.1481	1.0926	1.3333	1.1296	1.2222	1.0926	1.5	1.1852	1	0.94444	0.11111
13023_at	0.23584	0.94163	0.66268	0.93886	0.17327	0.91889	0.37869	0.4662	0.65208	0.33276	1	1.0656
13024_at	0.76109	1.0068	0.72549	1	0.66557	0.8949	0.80911	0.69029	0.6866	0.75456	0.75374	0.86897
13025_at	1	0.52457	0.81123	0.82533	0.58521	0.72839	0.93118	0.6313	1.0139	0.51055	0.75408	0.74607
13026_at	1	0.65316	0.55703	0.73358	0.76203	0.67544	0.58951	0.58534	0.90574	0.52684	0.62387	0.419
13027_at	1.0124	0.95283	1.3679	1.0375	1.0341	0.91982	0.90861	1.1037	0.9273	1	1.0968	0.97697
13028_g_at	0.85185	0.39444	0.75556	0.59259	0.32963	0.93889	0.4037	1.2185	1	0.38148	0.49259	0.35926
13029_at	1.5059	1.0556	0.8771	1.048	1.2088	1.5968	1.7264	1.0471	1.388	2.4747	0.75084	1
13030_s_at	1.0156	0.9375	0.79688	0.67188	0.79688	1	0.76563	0.54688	0.89063	0.90625	0.5	0.65625
13031_at	1.5952	1.3095	1.4786	1.3262	1.1857	1	1.2738	1.0571	1.9119	1.1548	1.2095	1.2333
13032_at	1.1354	0.89452	1.2754	1.0882	1	1.0274	1.037	1.4934	1.1552	1.7003	1.2485	1.0269
13033_at	0.89474	1.0318	1.2818	0.98355	0.9693	0.71272	1.1842	1.1656	0.72807	0.90132	1	1
13034_s_at	0.68443	1.261	0.48022	0.76636	0.70159	0.82424	1	0.92271	0.80665	0.67912	0.90073	0.77314
13035_at	4.5897	2.0128	1.859	3.2692	5.4744	1	0.73077	6.8718	2.5897	2.7949	1.9487	1.7308
13036_at	0.63614	0.95707	0.70698	0.70549	0.72722	0.58261	0.81585	0.73179	0.6116	0.62238	0.60513	1
13037_s_at	1.2404	1.1729	1.3829	1	1.3292	1.3115	1.2415	1.419	1.1548	1.2818	1.5466	1.3021
13038_i_at	0.27273	0.91712	0.81818	-0.082879	0.68939	0.31061	0.81818	0.74242	1	0.88636	-0.05303	0.90152
13039_at	1	1.2805	1.0976	0.7561	1.061	0.92683	1.1341	1.2439	1.0732	1.2195	0.9878	1.061
13040_at	1.3398	1.1205	1.3716	1.3955	1.2557	1.1614	1	1.2932	1.3364	1.2705	1.1352	1.1943
13041_s_at	0.86377	0.71507	0.96828	0.89618	0.92116	0.60676	1	0.9709	0.87714	0.81531	0.96095	0.59152
13042_s_at	0.86326	0.6	1	0.62984	0.42918	0.50146	0.43249	0.48064	0.27851	0.78355	0.41645	1.1102
13043_at	0.92857	0.7197	0.48918	0.4632	0.74567	1	0.93074	0.51299	0.65476	0.79221	0.81602	1.1071
13044_at	1.1921	1.2764	1.0641	1.1191	1.3164	1.3748	0.81883	1.4902	1.1076	1.1149	1	1.1317
13045_at	0.58333	2.1667	-1.1667	0.91667	0.5	1.6667	2.4167	0.41667	1	1.6667	0.91667	1.1642
13046_g_at	0.92023	0.82991	0.48405	1.6744	1.4972	1.2689	1.5573	1	1.5863	0.56211	1.6066	1.3302
13047_i_at	1	0.42893	0.63357	0.33518	0.4128	0.39768	0.42792	0.46069	0.51058	0.43044	0.57056	0.74194
13048_s_at	0.58584	0.83292	1	0.72598	0.84367	0.73956	0.56913	0.51535	0.6321	0.51326	0.55879	0.559
13049_at	0.75	-0.56125	1.0625	0.4375	1.125	0.8125	-0.8125	0.875	0.875	0.3125	0.5	1
13050_i_at	-2.5	1	-2.3333	0	4.5	-1.1667	3.6667	-1.5	-0.83333	0.5	-1.8333	-2.4983
13051_s_at	2.375	4.0987	1.0461	1.1316	0.39474	2.5461	1.875	0.11184	2.9803	0.46053	1.6118	1
13052_s_at	1.131	1	1.2219	1.2879	1.5765	1.9145	1.0905	1.2747	1.3808	1.026	1.2925	1.408
13053_at	1.4375	3.625	1	4.2813	0.34375	2.8125	1.5	5.75	3.6875	0.28125	1.3125	0.375
13054_at	0.26014	0.5984	0.41301	0.38091	0.18328	0.39231	0.26014	0.5777	0.64611	0.11993	1	0.44215
13055_at	0.33333	2	1.6667	0.16667	4.5	3.1667	2.8333	3.1667	1	5.3333	0.33333	1
13056_at	1.0527	1.0702	1.0712	0.79631	0.98237	1.083	0.95481	1.0018	1.0373	0.89006	1.1268	1
13057_at	0.42857	0.35714	0.41429	0.34286	0.37143	-0.22857	1.3714	0.71429	0.88571	0.51429	-0.38571	1
13058_s_at	1.5776	1.484	1.9169	1.3654	1.3704	1.037	1.5956	1	1.4014	1.5971	1.5601	0.74675
13059_at	-8	-8.5833	-7.5833	-4	-9.3333	1	-9.1667	-10.25	0	-6.75	-7.1667	-11.833
13060_at	0.77997	0.34742	0.52894	0.4084	0.76744	0.20362	0.5823	0.98734	1.2964	1	0.78708	1.7101
13061_at	0.97302	1.1413	1.0381	0.97937	1.0079	0.92063	1	0.74603	1.1286	1.0921	1.0873	0.8873
13062_at	1.8571	1.2713	1.6339	2.035	1.5341	1.3563	1.6965	1.4738	1.6719	1.6417	1	1.2684
13063_at	0.65892	0.46198	0.2333	0.45	0.64151	0.49431	1	0.41525	0.47105	0.80435	0.55048	0.72873
13064_at	0.94212	1.0825	0.70244	0.94893	0.88648	1.0315	1.1794	0.78698	0.8541	0.96937	1	0.89958
13066_r_at	0.15054	0.28446	0.55523	1.2454	0.94624	1	1.3705	1.2996	0.16862	0.7869	0.87195	0.98387
13067_s_at	1.0219	0.82113	0.82456	1	0.8887	0.90498	0.9345	0.88101	0.89565	0.88668	0.95252	1.1416
13068_at	0.87463	1	0.94473	0.93457	0.7622	0.75848	0.79631	0.92619	0.9484	0.81568	0.78614	0.87923
13069_at	1.3709	1.0379	1.1443	1.1104	0.87972	1	0.94858	0.98681	1.0409	1.24	1.1846	0.9866
13070_at	0.86939	0.85739	0.96489	0.91967	1	0.82811	0.77547	0.8379	0.86371	0.97184	0.77578	0.84845
13071_at	0.67496	0.93514	0.87868	0.92494	0.73121	0.93951	0.82016	0.85261	0.7099	0.68517	1	0.61951
13072_at	1.046	1.1648	1.2388	0.92926	1.0229	1.0721	1.0798	1.1123	1.077	1.2416	1.1559	1
13073_s_at	1	1.1651	0.87829	1.0006	0.90171	1.1586	1.022	0.95868	0.9486	0.99157	0.87552	1.0097
13074_at	0.87684	0.91993	0.89348	0.95324	0.80129	0.89017	0.84694	0.88387	0.92118	0.94372	0.95782	1
13075_i_at	1.095	0.81072	1.2537	1.2874	1	1.2162	1.0164	0.90596	1.2173	1.1803	1.077	0.89957
13076_r_at	1.2235	1.3678	1	1.5245	1.2593	1.5589	1.3772	1.4139	1.4014	1.2397	1.6567	1.6212
13077_f_at	1.2809	1.2993	1.1908	1.1815	1.063	1.1366	1.4145	1.1497	1.2725	1.2562	1.0595	1
13078_s_at	1.0317	0.85399	0.94411	1.0608	1	0.94804	0.89255	1.1463	1.0997	0.92862	0.91428	1.079
13079_at	0.74054	0.77729	0.77401	0.93084	0.77858	0.86957	0.90237	1	0.99376	0.70814	0.99663	0.95137
13080_at	0.95834	0.78775	0.87637	0.81578	0.8512	0.91487	1	0.77901	0.83708	0.97916	0.94835	0.8488
13081_s_at	1.1247	1.2467	0.87616	0.83333	1.1203	1.2045	1.2289	0.99443	1.2019	1	1.0289	1.1565
13082_at	1.0821	1	1.1418	1.4179	1.3657	1.0597	1.0896	1.1791	1.0896	1.2537	0.54478	1.0896
13083_at	1.2618	0.80688	0.93229	0.99506	1.0173	0.98683	0.92003	0.76153	1	1.0329	0.97993	1.0433
13084_at	1.1292	1.2421	1.1866	1.1415	1.1862	1.369	1.2472	0.94646	1	0.92069	1.3808	1.2824
13086_r_at	0.90735	1	0.86641	0.90118	0.92261	0.98165	1.1674	0.80094	1.0102	0.85134	0.78133	0.81025
13087_at	0.95871	0.91276	0.80575	0.94435	0.88367	0.82843	0.92302	0.87741	0.92215	1	0.79716	0.97628
13088_at	1.3647	1.2533	1.2754	1.4419	1.3766	1.5008	1.2538	1.264	1.453	1	1.3838	1.1595
13089_at	1.0356	1.0683	1.1699	1.0146	1.2341	1.0375	1.0512	1	1.3847	1.249	1.1441	1.214
13090_at	0.70983	0.96494	0.62939	0.72399	0.93459	0.91557	1	1.1373	0.89652	0.82253	0.63825	0.81394
13092_s_at	1.003	1.0188	1.0363	0.87082	1.1606	1.1392	0.8149	0.98561	1.1502	1.019	1.0474	1
13093_at	1.2499	1	1.2013	1.3336	1.3302	1.0852	1.3955	1.4239	1.1444	1.2651	1.2862	1.0646
13094_at	0.84728	1	1.2627	1.446	1.2017	0.63055	1.0477	1.1286	1.1966	1.145	1.0413	1.3964
13095_at	0.98344	1	1.1474	1.0721	0.75982	1.0679	1.1503	1.1	1.0473	0.93168	1.1173	1.0479
13096_g_at	1.1755	1	1.0424	0.97059	1.14	0.98448	0.96133	1.0713	1.0946	1.122	1.0912	1.0007
13097_at	1.4191	1.1481	1.2867	1.0135	0.90252	0.78173	1.0128	1.0792	1	1.0402	1.0849	1.048
13098_at	0.75621	0.91419	0.78345	0.92043	0.77776	0.86575	0.82611	0.77778	0.99047	1	0.7611	0.90201
13099_s_at	1	0.73416	0.79355	0.66328	0.90313	0.76982	0.72824	0.78797	0.83691	0.74491	0.83671	1.1574
13100_at	0.046712	1	0.28245	0.11991	0.00565	0.017555	0.0050452	0.059731	0.036621	0.066336	0.011602	0.076728
13101_s_at	1.1265	1.2495	1.2266	1.0766	1.1907	1.1697	1	1.0074	1.1275	1.0065	1.066	1.1701
13102_at	1.0218	1.0712	1	0.97175	1.2022	1.2093	1.1657	0.9653	1.133	1.1675	1.1734	1.1307
13103_at	1	1.6518	1.5859	1.9389	1.6805	1.4623	1.7403	1.8213	1.7809	2.048	1.9017	1.7753
13104_s_at	1.2328	0.9371	1.2033	1.3272	0.93885	1.1817	0.95071	1.1696	1.2135	1.3765	1	1.326
13105_at	1.1777	1.2359	1	1.171	1.3459	1.0001	1.2454	1.0786	1.0216	1.1025	0.94091	1.078
13106_at	0.78352	0.82018	0.91954	0.96511	0.97053	0.83484	0.91798	0.84772	0.97091	0.81417	0.84665	1
13107_s_at	1	1.1183	1.0389	1.0196	0.95661	0.93097	1.0008	0.94091	0.86677	1.0352	0.97602	0.91777
13108_at	0.94784	1.3568	1.1643	1	0.96485	1.0614	0.964	0.93798	1.1939	1.3889	1.177	1.1621
13109_at	1.2711	1.1531	1	1.2041	1.1414	1.2911	0.99605	1.1491	1.0257	0.94056	0.9965	1.0505
13110_at	1.4575	1.4453	0.85344	1.2325	1.4481	1.7053	1.0359	1	1.3175	1.1969	1.3794	1.2691
13111_at	0.7524	0.63664	0.70153	0.75141	1	0.60672	1.1894	0.66661	0.63288	0.60833	0.68348	0.91135
13112_at	0.69741	1.0972	2.0556	1.6341	1.6742	0.98438	1.0137	1.234	1.1745	1.045	0.98552	1
13113_at	0.99226	1.0085	0.92778	0.89533	1.0666	0.82924	1	0.91926	1.0225	0.99216	0.86644	0.84135
13114_at	2.2112	1.4667	1.7035	1.8475	1.8028	1.2368	1	2.1065	1.2265	1.7176	1.5183	1.1992
13115_at	0.62261	0.78109	0.55802	0.60891	0.65365	0.70307	0.72496	1	0.71247	0.62822	0.52587	0.77021
13116_at	0.77262	0.90467	0.88087	0.85105	0.78832	1	0.87594	0.91933	0.74358	0.74945	0.95989	0.80409
13117_at	0.87152	0.81548	1	0.93382	0.81502	0.86223	0.9195	0.76231	0.88313	0.87577	0.78057	0.9007
13118_f_at	1.1262	1.2061	0.95649	1.1256	1.002	1.2051	1.1239	1.2066	1	0.992	1.1579	1.2525
13119_at	0.5756	1.0731	0.47984	0.74809	0.46189	0.41623	0.7325	0.68414	1	0.67281	0.55642	0.52761
13120_at	1.6461	1.3099	1.2701	1.33	1.1712	1.3684	1	1.475	1.3424	1.1316	1.2738	1.1126
13121_at	1.7897	1.4872	1.248	1.6908	1.5316	1.7291	1	1.8122	1.4043	1.6307	1.9203	1.2774
13122_at	1.1599	1.1732	1.2224	1.1924	1	1.1346	1.1462	1.1103	1.2375	0.98088	1.1495	1.2737
13123_at	1.3175	1	0.97457	1.0759	0.94118	1.0791	1.0094	0.79773	0.97177	0.90239	0.85267	0.7793
13124_at	0.77342	0.75308	0.89778	1	0.79982	0.71359	0.76695	0.83628	0.7096	0.7531	0.76237	0.71767
13125_at	0.92352	1.0025	1.0927	0.99315	1	1.1904	1.0924	1.0633	1.0503	0.9834	1.181	1.0374
13126_g_at	1.2233	0.93076	0.89432	0.81714	0.86423	1.0234	0.85415	0.99047	1.1844	0.84174	0.78044	1
13127_s_at	0.56617	0.94383	1.1043	1.0495	1	1.0335	1.0524	1.1687	1.021	1.0467	1.1847	1.1194
13128_at	0.22873	0.21863	0.24921	1	0.29323	0.41334	0.36955	0.23249	0.22201	0.32825	0.31853	0.30338
13129_f_at	1.1864	1.1795	1	1.0924	1.1178	1.2061	1.1909	0.91079	1.255	1.0537	1.2119	1.1508
13130_at	1	0.80472	0.85883	0.90522	0.84853	0.75797	1.0002	0.7258	0.77508	0.76512	0.86598	0.69089
13131_at	1.2462	1.5776	1.25	1.5397	1.8692	1.5808	1.1205	1.6718	1	1.4449	1.2308	1.4301
13132_at	1.1299	1	1.2096	1.1561	1.1099	1.1646	1.1304	1.1403	1.1949	1.2062	1.1497	1.1072
13133_s_at	1.0935	1.1799	1.4101	1.4256	1.1584	1.302	1.1964	1.0877	1	1.2694	1.1113	1.3354
13134_s_at	1.0513	0.43059	0.55371	1.0881	0.58156	0.87754	1.2008	1.3815	1	0.46773	1.0295	0.50343
13135_s_at	1.2635	1.3565	0.92204	1.528	1.0909	1.3224	1.4477	1.3782	1.3554	1.1723	1.0365	1
13136_at	0.92919	1.0345	0.85224	1.1989	0.87176	0.98916	1.0497	0.98752	1.1511	1	1.217	1.1212
13137_at	0.94709	1.0567	0.91865	1.0594	0.90969	1.0025	0.9537	1	0.95989	0.95485	0.94562	0.91877
13138_at	0.95572	0.95336	0.8504	1.0491	1.0163	0.94469	1.0193	1	0.98675	0.94632	1.0621	1.1069
13139_at	0.76912	1.3092	0.9146	1.1698	1	0.86139	0.76196	0.99096	1.1084	1.0342	1.1856	1.1134
13140_at	0.69802	0.5274	0.62086	0.71456	0.87215	0.62171	0.89561	0.62031	0.65699	1	1.0149	0.77272
13141_at	1.2826	0.67391	1.0217	0.45652	1	0.65217	0.6087	1	0.95652	1.0652	1.1522	1.3696
13142_at	1.1843	1.1897	1.288	1.3102	1.0529	0.95033	1.2775	1.1115	1.2378	1	1.1261	1.1492
13143_at	1.6387	1	2.5848	2.5704	2.3284	2.7967	3.1349	2.7913	1.9604	2.4407	1.4227	2.28
13144_at	1.1823	0.86331	0.68345	0.90887	1.0863	0.73621	0.83573	0.59233	0.98082	1	0.88609	1.0635
13145_at	1.2275	0.8084	1	1.034	0.90041	0.96287	0.8641	0.74018	1.0144	1.0024	0.75478	1.0853
13146_s_at	1.6119	1.2425	1.0452	1.5538	1.6706	1.4153	1.4999	1	1.4856	1.5972	1.3696	1.3355
13147_at	1.0902	1	0.99554	1.1042	0.93297	1.2273	1.0849	1.1991	1.0817	0.98805	1.0455	1.1385
13148_at	1.134	1.3518	1.1953	1.0237	1.1907	1.2179	1	1.1698	1.007	1.2419	1.0917	1.1024
13149_at	2.3333	0.16667	0	-0.83333	-0.083333	0.25	1	1	0.33333	-0.16667	0.16583	0.75
13150_at	1.2547	1.235	0.99395	1.0487	1.2168	1.0709	0.99116	1	1.0961	1.2232	0.96792	0.99625
13151_g_at	1.1912	1.0684	0.94865	1.2741	1.1855	1.0399	1.2554	1.1899	1.3049	1.0901	1.1531	1
13152_s_at	1	1.8097	1.8946	2.32	1.9616	1.6877	2.45	2.6311	2.272	2.1458	2.7201	2.5868
13153_r_at	1	0.93926	1.1235	1.09	1.0148	0.99406	1.0883	0.85077	1.5347	0.7747	0.93531	0.74963
13154_s_at	1.4397	1.4724	1.3845	1.6062	1.5021	1.8677	1	2.5283	1.2621	1.6664	1.1345	1.3824
13156_f_at	0.8899	1	1.2569	1.1372	0.90791	1.2104	1.1911	0.89007	0.88047	1.2672	1.1928	1.2557
13157_at	0.77129	0.70446	0.78925	0.78505	0.79677	0.68625	1	0.83976	0.70746	0.80738	0.66186	0.69105
13158_at	0.14507	0.13287	1	0.35938	0.16838	0.16453	0.19787	0.1156	0.12689	0.15292	0.16659	0.14167
13159_at	2.5833	3.9375	1.2569	1	1.2986	1.3611	0.91667	1.3125	2.9236	1.2361	2.3333	3.4722
13160_at	0.52812	0.68142	1	0.37276	0.45451	0.44585	0.77092	0.39595	0.39255	0.37012	0.60205	0.46225
13161_at	1.24	1.053	1	1.0899	0.73373	1.1022	1.3598	1.2021	1.1676	1.2372	1.331	1.2114
13162_at	1	1.2325	0.99556	0.94781	1.065	1.0753	1.07	0.63219	1.1029	1.0157	0.51747	1.1351
13163_s_at	0.92756	0.93877	0.56547	0.78633	0.82226	0.72042	0.82162	0.81416	1	0.89912	0.80782	0.91618
13164_at	1.0953	1.114	1.0933	1.1891	1.1851	1.1189	0.92165	1.1373	1	1.0721	1.1509	1.0644
13165_at	1.1205	1.1571	1.1566	1.5502	1.0224	1.135	1.2573	1	1.2041	1.1637	1.1398	1.2897
13166_at	1.2386	1.1778	1.0909	1.1334	1.1678	1	1.0744	1.249	1.0984	1.3353	0.94787	1.0593
13167_at	1.2325	1.2506	1.1045	1.2341	1.2351	1.1627	1.2316	1	1.2303	0.99744	0.69032	1.144
13168_i_at	1.2167	1	0.9	0.81667	1	0.71667	1.2	1.1667	0.86667	1.3833	1.0667	0.51667
13169_r_at	1.163	1.1465	1.2324	1.1363	1.1755	1.1673	1.1579	1.0386	1	0.99246	1.1256	1.1212
13170_s_at	1.2572	1.0493	0.45609	1.4229	1.0054	1.0878	1	1.3916	1.0009	1.0511	1.1048	0.81183
13171_at	0.73386	0.61076	0.58083	0.6086	0.74269	0.69943	0.67222	0.83068	0.65599	1	0.67006	0.70394
13172_s_at	1.9282	2.1236	1.4234	1.4364	1.3306	1.7481	1.2676	1.7076	1.8964	1	1.7408	1.09
13173_at	1.1258	1.0054	0.9877	0.92534	1.0019	0.91949	0.93769	0.87155	0.94255	1.0031	1	1.0332
13174_r_at	0.88636	0.876	1	1.0804	0.86649	0.69746	0.88362	0.97442	1.0245	0.81628	0.99662	0.90518
13175_s_at	0.88516	0.6774	0.84718	0.9342	1	1.0904	0.76203	0.67657	0.84346	0.6269	0.7457	1.0528
13176_at	0.3813	0.27599	0.464	0.3804	0.28629	0.35101	0.34707	0.33322	0.33524	1	0.44286	0.54769
13177_at	1.0122	0.94809	0.99436	0.84541	1	0.97796	0.77682	0.99746	1.0454	0.9398	1.0537	0.86769
13178_at	4.8266	4.9302	1.3279	5.023	1	5.3157	8.2934	2.6809	2.5589	5.6978	3.7622	1.5088
13179_at	0.61172	0.49932	0.85454	0.51502	1	0.79565	0.65625	0.62534	0.72385	0.70622	0.73483	0.79104
13180_s_at	1	0.74018	0.50554	0.42615	0.28878	0.33756	0.78815	0.99715	0.64517	0.74626	0.93735	0.55734
13181_at	0.79545	0.47482	0.4613	1	0.08016	0.60473	0.80651	0.56634	0.3363	0.46622	0.49969	0.9567
13182_i_at	0.9974	0.9505	1.0318	0.95573	0.64994	0.96711	1.0417	0.88063	0.80887	0.98328	1.0037	1
13183_r_at	0.99497	0.91513	0.82577	0.90936	0.98501	0.95637	0.89654	0.75471	1.0435	0.83479	0.9645	1
13184_s_at	0.96998	1	1.042	0.65677	0.88548	0.80037	0.80495	0.71033	0.84864	0.88909	0.8493	0.62609
13185_at	0.98724	0.75057	0.987	0.92579	0.55673	0.96608	0.95434	1	0.84338	0.91405	1.0007	0.80918
13186_g_at	0.86306	0.91414	0.96042	0.84704	1	0.92658	0.70482	0.96175	0.67221	0.9471	1.0495	0.94865
13187_i_at	1.0136	0.90715	0.82347	1.0719	1	1.24	0.76013	1.101	0.83694	0.97243	0.89691	0.76149
13188_r_at	0.73895	1.1277	1	0.91209	0.91429	0.86553	0.87416	0.76258	1.124	0.70318	0.78683	0.81886
13189_s_at	0.70241	0.9845	0.87075	0.76551	0.66568	0.88827	0.93204	0.815	0.94654	1	0.87126	0.92951
13190_s_at	0.74157	1	0.79714	0.79569	0.67471	0.65128	0.81883	0.7162	0.73414	0.74899	0.74222	0.68765
13191_s_at	1.0214	1.0271	0.88172	1	0.85462	1.2506	0.91715	0.94771	1.2526	0.94394	0.95167	0.88563
13192_s_at	1.1729	1.1769	1.5813	1	1.427	1.5198	0.76206	1.1816	1.0274	1.6336	1.6817	1.7266
13193_s_at	1	0.72151	0.81156	0.86129	1.0159	0.78548	1.2245	0.7422	0.93468	0.94731	1.2024	0.76048
13194_at	0.36454	0.47329	2.9553	0.25644	-0.01287	0.85135	1	-0.1213	0.12066	0.57979	0.99356	0.62741
13195_at	0.55935	0.47865	0.81615	0.77766	1	0.96336	0.52283	0.57312	0.55009	0.71776	0.70479	0.69339
13197_r_at	-0.27376	0.51131	0.85973	0.14932	11.905	0.47964	1.2285	0.29864	1	2.3891	0.10181	0.75566
13198_i_at	0.43511	0.82791	0.77622	1	0.74578	0.64416	0.45608	0.45392	0.42855	0.88434	0.79721	1.0459
13199_r_at	0.81045	0.76247	1.0335	0.3757	0.80338	0.41295	0.44942	0.57521	0.43473	1	0.88022	0.70669
13200_s_at	-4.8029	1.7957	-0.11779	0.24519	2.8341	1	0.71154	-0.26202	-0.82692	-0.40587	0.53846	7.9014
13201_at	0.61957	0.64302	0.40732	0.6659	1	0.31121	0.73284	0.29005	0.61957	-0.060069	0.15961	0.17048
13202_s_at	-0.51122	0.16827	0.83654	0.33013	0.32532	1.0625	0.06891	0.1891	0.72115	-0.42308	1	0.21955
13203_r_at	2.7632	1	1.8246	-1.8684	1.8336	2.6842	0.51754	2.7105	1.8772	0.7807	1.1754	0.64035
13204_s_at	-0.35714	2.7143	-1.9286	4.2143	-2.5714	0.35714	-0.75	-1.0357	1.75	0.035714	1	0.35714
13205_s_at	0.70144	0.72315	0.88279	0.82605	0.8335	0.82381	0.86469	1	0.70256	0.87535	0.90982	0.93567
13206_s_at	2.875	-0.5	5.0833	-0.16667	0.75	2.9583	-1.4583	-1.25	-0.70833	1	5.3333	6.7917
13207_s_at	0.39015	-0.21591	0.70076	1.2652	0.51894	0.69318	1.4091	1.6515	0.91288	0.37121	1	-1.3939
13208_s_at	0.71271	1.0419	0.84889	0.9601	0.76235	1	0.98746	0.9266	1.0794	1.043	1.0005	0.96459
13209_s_at	1.1878	1	1.2604	1.1086	1.0787	1.3716	1.1107	0.93683	1.4164	1.6774	1.5011	1.4312
13210_s_at	1	0.84211	1.0395	1.3059	2.2204	1.0428	1.4474	1.1086	1.3322	1.0921	1.1217	1.5164
13211_s_at	0.7844	0.93538	1	0.85898	0.71149	0.81334	0.92041	0.94849	0.69949	0.90551	0.81707	0.84953
13212_s_at	-2.8889	-3.6667	-8.6111	1.5	1	-0.44444	-4.4444	-2.9444	-0.77778	1.2222	-1.5556	-1.5
13213_s_at	1.0281	1.2811	0.98552	1.6503	0.6197	1.4151	1	1.7386	1.6181	1.536	0.97742	0.80152
13214_s_at	1.1347	0.81041	1.1455	1.3093	1.2185	0.9605	0.91422	0.9161	1	1.2092	1.0128	1.0835
13215_s_at	1	-1.65	-2	-0.45	-0.43333	0.81667	-0.98333	-1.4833	-0.33333	-1.75	-0.19917	0.033333
13216_s_at	1	1.0833	-1	-0.83333	2.25	1.5	2.4167	1.5833	-1.25	0.083333	0.33333	2
13217_s_at	3.625	4.375	9.5	0.375	0.75	6.75	1	8.75	8.875	4.625	8	10.375
13218_s_at	5.4355	4.1105	3.1663	2.7113	1	2.1416	1.8965	2.253	3.9678	2.2923	4.0106	3.0292
13219_s_at	0.92694	0.73767	1	1.1608	1.8657	1.1746	0.87856	1.3705	1.2903	1.1153	1.4554	1.3074
Chs	0.88473	1	0.2894	0.58912	0.48138	1.0033	0.34691	0.60866	0.64538	0.36304	0.37991	0.34229
Chs	0.17479	1	0.35828	0.27353	0.27602	0.55305	0.48628	0.25353	0.54535	0.53044	0.64276	0.32609
13222_s_at	1.5819	1.5742	2.2092	1.1112	1.7324	1.4577	1.4064	1.816	1.9287	1.7774	1	1.511
13223_at	0.63741	0.58255	1	0.70376	0.61338	0.92006	1.2978	0.814	1.1207	1.0862	0.80982	1.0261
13224_s_at	1.0134	0.92492	0.69196	0.9099	0.92289	1	0.78003	0.87541	1.0175	0.83929	0.88312	1.0097
13225_s_at	0.43563	0.49359	0.28295	0.33075	0.25179	0.3692	0.43189	0.44581	0.37861	0.47823	0.24727	1
13226_s_at	1.0694	1.179	1.2895	0.99411	1.2883	1.4124	1.697	0.94277	1	1.5214	1.0996	0.79982
13227_at	1.7024	0.35223	1.1336	0.95142	1.0263	2.83	0.90081	1	0.98381	1.6296	2.0081	1.0486
13228_at	1.9593	1.6573	2.5269	1.8033	2.0546	1.3622	2.4271	1.5742	2.1885	2.9267	1	2.0987
13229_s_at	0.69477	0.96236	0.552	0.77845	0.63831	0.68601	0.65756	0.49527	1	0.62264	0.75744	0.84515
13230_s_at	0.96245	1	0.9356	0.9024	1.2277	1.1334	1.1972	1.0152	1.4306	1.1563	1.2189	1.1557
13231_at	2.3333	6.3333	9	2	4.6667	8.5	2.3333	-3.1667	2.1667	1	-1.5	3.5
13232_s_at	1.4848	1.2943	1.5073	1.1108	1.6126	1	1.9698	1.272	1.3612	1.4502	2.0136	1.6075
13233_at	0.82046	0.96936	1	1.0965	0.61919	0.79268	0.65616	0.60647	0.736	0.84505	0.89685	1.1876
13234_s_at	0.99448	1.1192	1.1106	1.2262	1.0819	0.88426	1.3195	1.1725	1.2454	1.2503	1.0144	1
13235_s_at	0.21266	0.73701	0.73864	0.67695	1.5114	0.62825	0.59903	0.80195	1.0146	0.70942	1	0.96753
13236_s_at	1.1141	0.741	1	1.1248	0.8233	0.75481	1.0488	1.0985	0.7384	1.045	1.4352	1.6091
13237_s_at	0.92263	0.85769	1	1.1321	1.0682	1.1753	1.2148	0.97206	0.95656	1.1968	1.1788	1.122
13238_s_at	-4.36	1	5.34	-1.96	7.1	-1.46	2.8	-2.18	-2.06	-2.36	3.12	-7.94
13239_s_at	1.4551	1.5339	1.1342	1	1.8197	1.695	1.3651	1.6542	1.0663	1.5921	1.3794	1.2846
13240_f_at	2.3477	1.6103	2.0736	1.8044	1.3368	2.2939	3.0461	1.6274	3.0366	1.8531	2.0005	1
13241_s_at	0.98772	1.1179	1.0033	1.2449	0.99219	1.0696	1	0.79754	0.83281	1.0098	1.1498	1.3408
13242_at	0.6391	0.48688	0.81131	0.71061	0.79618	0.4277	0.41388	1	0.59262	0.70974	0.63511	0.72497
13243_r_at	1.6667	2.5	4.8333	0.83333	1	-1.1667	-0.33333	2.6667	1.6667	2	-0.33333	-0.66667
13244_s_at	1.2376	0.83257	1	1.2551	1.3318	0.74518	0.85695	1.3053	0.68848	0.67849	0.59402	1.4646
13245_s_at	0.86049	0.81332	0.84734	0.81875	0.65037	0.89451	1.1135	1	0.95512	0.79102	0.7753	0.63208
13246_at	1.2673	1	0.92619	0.8744	1.7661	1.1266	0.40536	0.50139	0.87758	1.1268	1.2708	0.71488
13247_f_at	1.5931	1.2032	0.97152	1.2366	1.4233	1.0197	1.0926	1	1.3352	1.0706	1.7886	1.3664
13248_s_at	0.83333	0.90476	0.88624	0.80423	0.88889	0.98677	0.82011	0.82011	1	0.91799	0.62434	0.86772
13249_s_at	1.5202	1	0.76263	0.81566	0.89141	0.60101	0.69192	1.4697	1.154	0.81566	1.0808	0.7298
13250_s_at	0.96512	1.0581	0.86308	1	0.83576	0.69012	0.99622	0.91076	0.75436	0.99506	1.3439	0.75145
13251_at	0.22222	2.1667	2	3.0556	1.8889	1	1.2222	2.1667	1.5	2.6667	2.3333	2.5556
13252_s_at	1.0274	1.2927	1.4045	0.84756	1.7185	0.84654	1	1.0142	1.7612	1.0315	1.2378	0.94919
13253_f_at	1.0969	1.3556	1.2524	1.0667	1.4067	1.2723	1.464	1.1581	1	1.5728	0.98022	1.4861
13254_s_at	1.2122	1.1904	1.0035	1.2905	1.394	1.1886	1.0873	1.4859	1	1.0816	1.3127	1.1066
13256_s_at	1.6555	2.266	1.8095	1.628	2.3685	2.6565	1.929	1	2.1364	2.2491	1.9075	2.089
13257_s_at	0.66423	1.2839	1.1352	0.88387	1.0676	0.85395	1.0512	0.88453	0.65337	0.9047	0.66157	1
13258_s_at	1.3737	1	1.3824	1.0024	1.21	1.3095	1.1575	1.2629	1.5773	1.2628	1.1991	0.67849
13259_s_at	0.79535	0.90577	0.73833	0.55256	0.89762	0.92373	0.82049	0.67081	1	0.75292	0.74541	1.0539
13260_s_at	0.86083	1	0.89824	0.90197	0.70141	0.61181	1.1862	1.2586	1.0261	0.87112	1.1835	0.76425
13261_s_at	0.40014	0.44763	0.50131	0.52642	0.34972	0.36832	0.22899	0.50221	0.32765	1	0.47901	0.64991
13262_s_at	0.4146	0.23624	0.39981	1	0.26426	0.68325	0.24843	0.21574	0.41603	0.28421	0.37513	0.75896
13263_s_at	1.1939	1.0437	1.0394	0.97966	1.0204	1.0724	1.0769	1.0768	1.0849	0.7472	1	0.96501
13264_s_at	1.0051	0.98369	1.0164	0.93416	1.0433	1.1268	1.0996	1.0103	1.1799	0.83426	1	0.97942
13265_s_at	-0.59524	1.4762	1	1.381	-1.2381	0.11905	0.64286	-3.3333	0.47619	0.92857	1.8095	-0.59524
13266_s_at	1.2718	1.3859	1.3339	0.98079	0.96347	1.0238	1.5954	1.03	1	0.9966	1.1402	1.1982
13267_s_at	1.0746	1	0.78766	0.96082	0.89731	0.8821	1.0493	0.93466	1.0409	0.83286	0.88441	0.93093
13268_s_at	1.1341	1.1467	0.81425	1.1902	1.1158	1.0549	1.1922	1.1517	0.96995	0.94197	0.96591	1
13269_s_at	1	0.85026	0.83195	1.0514	0.88808	0.83336	0.88777	1.0049	1.0547	0.93381	0.95656	1.0552
13270_at	0.99905	0.7577	0.84753	0.84376	0.55691	0.75311	1	0.90644	0.69239	1.0918	0.66559	0.80357
13271_g_at	1.5955	0.46817	1.75	1.4867	0.57626	0.55902	2.1346	1.445	1.2871	0.48342	1	1.1744
13272_s_at	1.1355	1.0134	1	0.7954	0.66176	0.99105	0.66304	0.99744	1.3421	0.8165	1.3836	1.3338
13273_s_at	0.47601	0.62007	0.73821	0.56277	1	0.65899	0.57703	0.30633	0.65118	0.70093	0.54043	0.56647
13274_s_at	0.92724	1	0.57121	0.44737	0.21517	0.16254	0.16099	-0.47523	0.72755	0.40402	0.4582	-0.21207
13275_f_at	0.046027	0.054498	0.074895	0.086722	0.18439	0.049083	0.11521	2.8736e-05	4.9831e-05	0.034283	1	0.031908
13276_s_at	0.57292	-0.42708	-0.22917	-0.29167	-0.89583	-0.5	0.72917	0.15625	1	-0.3125	0.37542	1.3021
13278_f_at	1	-0.29762	-1.3631	0.11905	-0.19048	0.59524	-0.83333	0.16071	-0.75595	-1.744	-0.20833	0.095238
13279_s_at	1	3.6667	1.8333	2.1667	2.3333	7	5.1667	5.6667	1	2.1667	8.6667	3.1667
13280_s_at	0.71591	0.16712	1	1.0455	0.63258	0.15152	0.33712	-0.14773	1.4053	0.26515	0.48485	-0.1553
13281_s_at	-0.025	-0.22083	-0.0375	1	-0.062167	-0.016667	-0.15	-0.0205	-0.1875	0.033333	-0.2375	-0.39167
13282_s_at	5.1667	1.5	2.5	1	-0.16667	1.5	5.3333	6.5017	2.5	1	3.5017	7.3333
13283_s_at	0.96389	0.70732	0.89853	0.50454	0.89692	0.85761	0.90124	0.82388	1	0.84132	0.69355	0.85051
13284_s_at	0.19458	0.17248	0.26302	0.20297	1	0.1806	0.2751	0.21968	0.12643	0.50246	0.31247	0.1559
13285_s_at	1.093	0.93037	0.84605	0.84443	0.80176	0.80647	0.90088	1.1568	0.47611	1	0.73397	0.64409
13286_s_at	1	0.69356	0.44614	0.87027	0.55216	1.3464	1.2337	0.63978	0.47636	0.85025	0.85217	0.60269
13287_s_at	0.74402	0.99909	0.63265	0.98243	0.85175	0.69278	1.0107	0.68851	0.98225	0.72644	0.99977	1
13288_s_at	0.51667	0.8756	0.65048	0.54952	1	0.86884	0.68164	0.4942	0.9	1.0447	0.66884	0.85749
13289_s_at	1.0283	0.74483	1	0.67379	0.5869	0.5869	1.1655	1.091	0.69586	0.61655	0.22138	1.009
13290_s_at	1.0142	1	1.5663	0.98927	0.99976	0.99843	0.97161	1.0814	1.0957	1.2729	1.3296	1.1235
13291_s_at	0.94886	0.98295	0.89205	0.073864	1.4545	1.8636	1.1534	1.4602	1	1.6534	1	1.9489
13292_s_at	0.63495	1.0585	0.92934	1.4481	1	1.1935	0.89049	0.82718	1.0989	0.84495	1.0567	1.4202
13293_s_at	0.86482	0.66474	0.80942	1.0024	0.89124	1.0678	0.62879	0.6862	1	0.95656	1.02	1.1662
13294_s_at	1.0353	1	1.114	0.7082	1.0192	1.1417	1.0262	1.0185	0.99004	1.1688	1.0451	1.0666
13295_s_at	0.78133	1.1063	0.98231	1.1104	1.0515	1.1743	1	0.90436	1.1393	1.1472	1.0481	0.75805
13296_s_at	1.0369	1.0753	1.6544	0.75284	0.88305	0.69176	0.87027	1.2547	1	0.58854	1.4616	1.4323
13297_s_at	0.42157	0.52941	0.64216	0.79902	0.61275	0.90196	0.61765	1	0.55392	0.5	0.66176	0.66176
13298_s_at	1.0667	1	-0.417	2.8667	2.2833	2.4333	1.2	1.1	0.98333	0.68333	1.6167	0.85
13299_s_at	0.81187	0.73735	0.86136	0.77977	0.83937	0.68859	0.72974	1	0.75556	0.74815	0.82568	0.69521
13300_s_at	0.7649	0.65354	0.50758	0.69444	0.78636	0.85379	0.70833	0.97702	1	0.69773	0.90985	1.0922
13301_s_at	0.76777	0.86344	0.92905	1	0.86536	0.78621	0.70293	0.90984	1.0097	0.76383	0.55229	0.57652
13302_at	0.46667	0.15	1.75	-0.44167	0.032083	-0.48333	0.85	1.05	0.35833	1	1.0417	1.5583
13303_at	1	1	0.25	-2.5	0.75	-3.75	1	3.5	-0.25	-0.25	-1.25	0.5025
13304_at	0.85952	1	0.8619	0.6881	0.95476	1.6262	0.23333	0.78333	1.1524	1.2357	1.0476	0.8
13305_at	1.0846	0.94516	1.0904	1.375	1.1844	1	0.90009	1.2651	1.0522	1.1012	0.96027	1.4611
13306_at	0.35714	0.44643	0.39286	0.46429	0.48214	0.95238	1	1.0119	0.69643	0.46429	0.32143	0.77976
13307_at	1.0669	0.97597	0.86416	0.95455	1.3192	1.4854	0.95037	1	0.98694	0.97597	1.0904	1.4363
13308_at	0.70588	1.5294	1.3529	1	1.1176	1.0588	0.20588	1.2059	1.0294	1.3824	0.85294	1.5294
13309_at	1.3214	2.7619	0.5	1.6667	0.89286	1.7857	-0.25	1.9286	1.5952	1	-1.1905	0.29762
13310_at	1.1611	0.77404	1.2476	0.76202	1.4207	1.7019	0.875	1.7091	1	1.1899	1.3413	0.60337
13311_at	-0.083333	0.083333	-0.91667	2.0833	-2.6667	1	-0.66667	2.25	3.0833	-3.25	-6.0833	-0.75
13312_at	1.55	-1.5	-1.25	1.15	0.15	1	-1.55	-0.15	0.5975	-0.05	-1.2	-0.1025
13313_at	0	6.0012	2.75	-6.25	-7.375	1	-1.625	0.375	6.25	-1	1.125	-1.375
13314_at	1.2375	1.0171	1.3229	1.0348	1.1374	1.3155	1.125	1.1405	1	1.2135	1.155	1.4014
13315_at	0.54231	1.3827	0.85	1.325	1.0231	0.46179	1	1.1231	1.0885	0.88654	1.0019	0.50577
13316_at	1.5714	0.45779	1.5195	0.93506	-0.051948	1.039	1	0.62338	1.4903	2.1201	0.54221	0.47403
13317_at	1.5188	0.73125	1.7437	1.5313	1	0.825	1.5313	1.3125	1.2	1.2188	0.9375	0.76875
13318_at	-1	-0.30556	-0.33333	-0.19444	-1.5	-0.94444	-3.1667	-0.52778	-3.0278	0.055556	-0.91667	1
13319_at	1.4132	1.2118	1	0.95486	1.1181	1.5694	1.2882	1.3021	1.5972	1.066	0.88889	1.2361
13320_at	0.85	-0.575	1.3375	0.225	0.69937	1	0.375	0.099375	0.69937	0.2625	-0.5	0.5625
13321_at	1.1427	1.2175	1.2279	1.0136	1.2495	0.97122	1	0.85523	1.0833	0.97458	1.0749	1.0899
13322_at	1.9826	2.966	2.2384	1.9464	2.6768	1.8741	1.1279	1	1.4096	1.7415	1.7624	2.8301
13323_at	1	0.25	1.125	2.125	2.375	3.125	2.875	0.25	2.375	2	2.375	1.125
13324_at	1.3313	1.0523	0.9714	1.2364	1.0837	1.2278	0.98276	1.1668	1.2304	1.3891	0.92799	1
13325_s_at	0.45671	0.73377	0.83405	0.68254	1	0.64358	1.1169	0.6075	0.79076	0.70924	0.86003	0.93506
13326_s_at	-3.5	-1.6667	-2.6667	-2.8333	1	-2.3333	0.16667	-4.8333	-0.5	0.5	-0.5	-3.3333
13327_at	-0.27778	0.58333	0.027778	-0.27778	0	-0.3325	0.44444	0.27778	-0.083333	1	0.11194	0.13889
13328_s_at	1	0.6359	0.37436	0.52821	0.72308	1.0359	0.68462	1.2667	0.53077	0.66154	0.48205	0.75128
13329_at	0.8211	0.6695	0.69653	0.70265	0.8326	0.89909	0.71708	0.72228	0.82986	1	0.68356	0.5958
13330_at	1.0295	1.0562	1.0981	1	1.2089	1.1367	1.1488	1.1505	1.0815	1.2055	0.91833	1.1273
13331_at	0.81579	0.84211	0.76316	0.5	1	0.73684	1.1316	1.0263	0.97368	0.84211	0.81579	1
13332_at	1.1383	1	1.1228	0.96757	0.88553	1.0097	0.9138	1.0529	1.0197	0.96757	0.79213	1.3592
13333_at	0.40893	0.98631	0.17679	0.46131	0.85357	0.99226	0.80595	1	0.93333	0.92143	0.85238	1.172
13334_at	0.6713	1.4167	1.1435	1.1111	0.53704	1.213	1	0.77315	0.92593	0.59722	1.0648	1.1019
13335_at	1.9892	1.2994	0.53649	0.67313	0.34696	1.114	1.2528	0.34236	0.53573	0.48471	1.8284	1
13336_at	0.8125	1	0.0625	1.3125	1.3125	-0.3125	1	1.5	1.125	2.5	0.875	0.6875
13338_s_at	3.6667	2.5	0	1	4.1667	4.5	2.3333	1	-0.83333	2.6667	-1.1717	2.5
13340_s_at	2.8333	0.9127	1.8016	1	1.7302	2.4921	1.8175	2.4127	0.61905	1.746	1.5159	1.873
13341_at	0.8	0.3	1	2.8	2.1	3.7	2.1	-1.6	6.1	2	3.1	3.1
13342_at	0.63782	1.1763	0.82692	1.0849	1.1987	1.1635	1.391	1.0545	1	1.0144	1.0272	0.8109
13343_at	2.1333	2	-1.1677	1.3	1.4667	0.96667	1	3.0667	0.7	0.36667	0.36667	4.4667
13344_s_at	1.4912	1.3422	1.4077	1.3504	1.0759	1.1856	1	0.9242	1.1376	1.0132	1.0512	0.90519
13345_at	1	0.8125	-0.20833	1.1875	0.5625	-6	-1.3125	-1.4167	-3.5208	-3.1667	-1.875	-2.0208
13346_at	-0.083333	1.6667	-2.1667	0.33333	-0.16667	-0.083333	-1.6667	-0.58333	-2.0833	1	1.8333	-2.0833
13347_at	1.2172	1.1436	1.044	1	1.0592	1.3236	0.99351	1.1677	1.0657	1.0642	0.9632	1.092
13348_at	0.61184	1.0329	1.0711	0.51447	0.70789	1	1.1776	0.87237	1.1026	0.87632	0.72895	1.0697
13349_at	4.8333	-2.6667	-4.1667	6.5	1.5	0.16667	-2.3333	2.6667	1	-1.1667	2.5	5.1667
13350_at	1.7569	1.4722	1	1.625	1.0278	0.97222	1.9028	0.97917	0.65278	0.98611	1.0417	0.63194
13351_at	1.1399	0.92656	0.60915	0.65229	0.71382	0.6022	1.0026	0.56602	1.1815	0.80241	0.96506	1
13352_at	-1.4854	-0.74514	-1.2563	1	0.46667	-0.84722	-1.2264	-1.3069	0.53611	-1.1701	-1.6382	0.10139
13353_at	1.1153	0.6125	1.0847	0.84583	0.80972	0.98333	0.69167	0.79583	1	0.70972	1.3125	0.81111
13354_at	-9.5	1	-4.3	-6.1	-0.5	-2.4	-3.2	-6.6	-3	-6.1	-4.1	3
13355_at	1.1151	0.93791	1.2219	0.94269	0.74612	1	0.70582	0.8409	0.67388	0.90299	0.89313	1.0304
13356_s_at	0.71429	0.089286	0.94643	-0.55357	0.30357	0.75071	0.16071	1.0007	1	-0.76786	-1.4993	-0.30357
13357_s_at	1.0278	0.54514	0.60069	1.1632	0.36806	0.48611	0.54514	0.50347	0.47917	0.30903	1	0.96528
13358_at	0.97917	1.9792	2.8958	6.2083	7.7083	1	0.33396	6.3958	3.8125	5.75	4.3542	0.45833
13359_at	1.3079	1.1377	1.7326	1.4531	1.9294	1.3461	1.3484	1.4867	1.9196	1.4097	1	1.588
13360_at	1.0106	0.9045	1.2963	0.99406	1.1464	1	0.89474	0.94015	1.1333	0.92827	0.99703	1.1876
13361_at	1	0.83102	1.5255	1.2847	0.82407	1.6528	0.35648	-0.3287	0.58102	0.46296	1.1898	-0.45833
13362_s_at	1.2173	0.96259	1.1387	1.1489	0.80537	1	0.92215	0.67536	0.81897	0.55329	1.0136	0.9932
13363_s_at	0.90437	1.121	1.0071	1.0766	0.72579	1	1.0766	0.94008	0.89802	0.77778	1.0294	1.3075
13364_at	0.85699	1.2296	0.64624	0.62527	0.36075	1.2113	0.87419	1.3495	1	1.1527	0.95591	0.86828
13365_at	0.98333	1	0.15	1.1833	-0.082333	-2.3167	1.25	1.001	0.81667	0.85	0.05	0
13366_s_at	0.67679	1.3696	0.775	0.45893	1.3554	0.57857	0.58036	0.69107	0.95893	1	1.725	0.56786
13367_at	1.0385	1	0.80769	1.1019	1.1096	1.0385	1.2038	1.2798	1.0904	0.82692	1.1077	0.85192
13368_at	4.6	-0.2	4.001	2.3	1	-1	2.9	3.9	0.3	1.1	1	0.9
13369_at	1.229	1.1658	0.97731	1.0704	1.1731	0.90625	1.0232	1.1499	0.96838	1.0006	1.1029	1
13370_at	-0.026834	-0.078116	0.0083482	0.25969	0.47018	0.29696	0.33512	1	0.14103	0.17591	0.11419	0.045617
13371_at	2.8333	4.3333	3.1667	2	1.1667	1	1.8333	4.8333	3.1667	5.1667	3	1.1667
13372_at	0.41667	0.96111	0.30056	0.64444	0.93333	0.77778	0.016667	0.43333	0.51667	0.46111	1	0.21111
13373_s_at	1.0913	1.0168	1.1106	1.1923	1.3822	0.54087	1.2957	1	1.3942	0.79327	1.0337	0.73798
13374_at	-2.3333	1	3.5	-1.6667	0	0.83333	-0.33333	2.1667	2.3333	-0.5	2.1667	2.1667
13375_at	1	2	6	4.25	1	6.25	2.75	2.495	3.5	3.25	0.5	1.75
13376_at	2.6667	-8.0008	-1.4167	-11.583	-1.6667	-1.0833	-2.25	-2.4167	-1.5833	1	-5.5833	0.083333
13377_s_at	0.64003	0.58839	0.54122	0.42649	0.56741	0.34985	0.60848	0.80551	0.71176	0.57202	0.74241	1
13378_at	-1	-0.75	-1	-1	-0.83333	-0.41667	0.41667	0.66667	-0.5	-0.66667	-2	1
13379_at	1.25	2	1	-6	-3	-0.9975	-1.5	-4	-3.5	-3.9975	-1.25	0.5
13380_at	2.0536	3.6786	2.1429	1.0893	1.3571	0.69643	1.2857	1.5536	5.3393	4	1.3571	1
13381_at	5.1429	1	1.1071	-1.9643	1.1071	0.82143	-1.3214	-2.9643	1.7143	-2.25	-0.39286	2.4643
13382_at	1	0.30535	0.39733	0.42968	0.7162	0.53486	0.31853	0.47372	0.71388	0.75833	0.37997	0.55175
13383_at	1.1881	1.1458	0.93164	1	1.1999	0.86415	1.0036	0.98546	1.0024	0.93049	1.3066	1.3422
13384_at	0.4875	0.61042	1.3646	1.0333	0.9625	0.42708	0.87708	1.7375	1	1.0229	0.63333	1
13385_at	1.2844	1	1.246	1.5199	1.4018	1.5989	1.0756	1.5466	1.3775	1.3128	1.1177	1.1437
13386_s_at	0.88208	1.1279	1.1	1	1.0476	1.0864	0.98945	1.2953	0.82803	1.2549	1.2949	0.98334
13387_at	1.3207	0.97728	1.3805	1.1154	1.2504	1.1124	1.0048	1.0894	1.1006	1	1.1367	0.92697
13388_at	-1.3	1.05	1.2	1.45	1	0.25	1.4	2.2505	0.65	-0.7	1.1	-0.05
13389_s_at	0.89694	1.1558	1.1751	1.4867	0.58535	1.5443	0.76288	1.4714	1.4271	0.9686	1.2061	1
13390_at	1.875	2.5417	0.75	2.0417	2.2083	1.5417	4.1667	0.375	1	1.2083	1.25	1.0417
13391_at	1	-1.75	3.5	1	3.25	2.75	0.755	1	1	5	3	0
13392_s_at	1.3136	1.4545	2.2136	1.3773	1	1.7318	1.7682	1.4864	1.0591	1.6455	2.1409	1.4818
13393_at	1.125	0.45833	1.5	3.0417	2.5	0.875	0.29167	1	2.5417	1.9167	1.375	1.2917
13394_at	-1.5	1	-1.1667	-0.33333	1.0833	-0.41667	3.5	0.16417	6.6667	2.4167	-2.4167	2.5833
13395_at	-0.41667	0.58333	-1.0833	1.0833	0.33333	1	1.75	-0.83333	0.83333	-0.58333	-0.33333	1.25
13396_at	-2.4643	-1.1429	-2.1071	-1.6071	-1.3929	-2.75	3.3214	2.9286	-1.7143	1	0.2525	-2.8214
13397_at	1	-1.5	-1	-4	1.5	0.5	3	0	-6	-0.505	4	-0.5
13398_at	1	1	1.5	-5	-1.5	-3.5	-2.5	7	-2.5	-2.5	-0.495	-0.995
13399_s_at	1.375	2.2917	1	2.6667	0.33458	0.75	2.0417	1.75	1.4583	1	0.75	2.0417
13400_s_at	1	1.5426	1.6818	1.3381	1.8466	1.875	1.5881	1.8892	2.5994	1.7216	1.7188	2.0767
13401_at	-0.13889	2.1944	1	2.8056	4.25	2.4167	2.1944	0.97222	1.1667	4.6389	4.3611	3.8056
13402_at	6	4.2	6.7	3.9	6	3.7	5.3	-0.6	-2.1	1	4.2	7.1
13403_s_at	1.1026	1.4881	1.1169	1	1.1074	1.419	1.6243	1.4275	1.165	1.5949	1.1999	1.2429
13404_at	1.3314	1.5328	1.1909	1.6379	1.7459	0.90011	1	1.6703	1.5597	1.0462	0.96534	0.95098
13405_at	1.8563	2.0135	1.3531	1.6531	1	1.6375	1.7938	1.5917	1.524	1.9229	1.9333	1.6885
13406_at	0.8277	0.75875	0.81808	1	0.79816	0.85008	0.82343	0.5951	1.0932	1.1625	0.76927	1.1774
13407_s_at	1.3129	1.2296	1.5231	0.91828	1.1285	1.2758	0.93602	1	0.87419	1.1016	1.164	1.2032
13408_s_at	0.65469	0.56048	0.88964	0.56901	1.3907	0.8656	0.88679	0.59305	0.78199	1.1248	1	0.72422
13409_at	0.35866	1	0.54167	0.38644	0.81781	0.43301	0.42484	0.75245	0.62663	0.40278	0.66095	0.42974
13410_at	1	0.53539	1.0302	0.87231	1.2693	0.93974	1.084	0.97603	0.93817	0.9487	0.82213	1.019
13411_at	1	1.7	1.3017	2	1.1	0.33333	4.2	0.53333	4	2.1667	0.86667	0.46667
13412_at	23.25	5.375	2.125	10.125	2.625	7.5	2.625	2.375	1.125	1	4.625	6.75
13413_at	0.93095	1.0024	0.68571	0.77857	0.87857	0.75238	1	0.80714	0.61429	0.79762	0.95952	0.68095
13414_at	1	0.91921	0.86339	0.98181	1.0714	0.73342	1.1659	1.2121	1.2071	1.03	0.94442	0.90797
13415_at	-2.3542	0.39583	0.37333	2.7083	-0.14583	1	0.3125	-0.12667	0.5625	0.3125	-0.33333	0.60417
13416_at	0.52941	0.7754	0.48396	1	0.91176	0.48128	0.63636	0.58824	0.39305	0.49733	0.77807	1.0267
13417_at	1.1522	1.1908	1.4589	0.82609	1.4444	2.1304	1.7126	0.51932	0.98309	1	1.9348	1.0459
13418_at	3.125	3.625	2.3125	3.25	1.75	2.3125	1.8125	1.0625	1.6875	3.4375	1.1875	1
13419_at	0.91558	1.2549	1	0.92208	1.0455	0.74675	0.86364	0.82143	0.86526	1.0519	1.1088	0.75812
13420_at	2.5909	1.8636	1.0758	3.2576	0.40909	6.1818	1	1.6515	3.0909	2.8485	1.3636	-0.030303
13421_at	1	0.71088	0.69695	0.69297	0.73342	0.68899	0.57759	0.85809	1.0405	0.86804	0.86936	0.51061
13422_at	0.72542	0.82268	0.72819	0.80017	0.5576	1	0.64956	0.67766	0.75007	0.69158	0.89491	0.80998
13423_s_at	1.1021	0.86875	0.43958	1	0.83542	1.5813	0.7375	0.58542	0.9625	0.80833	0.92708	1.1917
13424_at	0.93259	1.0562	0.90625	1.0326	1.0612	0.92054	0.71384	1.3513	1.3018	1	0.925	0.92991
13425_at	0.84965	1.2185	0.63636	1.0944	0.73776	1.1941	0.56993	1	0.8951	0.96503	0.17657	1.0997
13426_at	0.098122	0.098161	0.27393	0.19501	0.075745	0.084241	0.10381	0.063087	1	0.096626	0.10769	0.19029
13427_at	1.5	-0.15	1	4.85	-0.45	1.1	-0.9	1.15	1.501	1.1	3.55	0.9
13428_at	3.5123	3.9412	2.8603	1.1985	1.2696	1.6446	1.875	2.5098	1	2.1078	1.6716	1.4338
13429_at	1.0487	0.90328	1	1.2276	1.1849	0.98867	0.87726	0.91647	1.1389	1.0134	0.95632	1.1098
13430_at	0.52368	1	0.44474	0.17193	0.026649	0.75702	0.94123	0.35175	0.39737	1.9781	0.77807	1.5895
13431_at	-3.75	-1.75	2.75	1	-1	1	-3.5	-3.5	-1	3.25	-3.25	3.9975
13432_at	0.95701	0.75679	1.0803	0.98869	1.0283	0.69231	0.74774	1.0758	0.89706	1.0136	1	0.55656
13433_at	0.97002	1.2884	1.3041	1.2416	0.70228	0.96579	1.1634	1	0.86698	0.8011	1.2601	0.95017
13434_at	0.61818	1	-0.23636	0.14545	0.69091	2.0091	-0.52727	-0.21818	-0.73636	-1.4273	2.3364	0.57273
13435_at	1	0.49429	0.66104	0.4206	0.1206	0.30633	0.50422	0.45037	0.15099	0.22903	0.32283	0.42469
13436_at	0.86667	0.36667	0.73333	-0.33333	1.0667	-0.066667	-0.7	0.76667	1	0.16667	-0.26667	1.4667
13437_at	1.1304	1.0236	0.99338	1	1.0038	1.0957	0.92638	1.2736	0.97458	1.0301	0.92651	1.0984
13438_at	1.1688	1.2686	1.8228	1.4433	1.1583	1.441	1.6472	1.3053	1.3968	1.3666	1.6996	1
13439_at	0.57517	1	1.2413	1.2885	1.6976	1.5577	1.3462	1.792	1.75	1.4895	1.1608	1.2273
13440_at	1.2986	1.5913	0.82754	1.429	1.3652	1.8377	1.0913	1.2783	1.7159	1.5304	1	1.6739
13441_s_at	1	1.4586	1.1189	1.1591	1.4622	1.2256	1.2665	1.3771	1.2867	1.4611	1.2308	1.4525
13442_at	-0.97826	-2.6087	-11.065	3.087	1.4565	-10.478	1	2.5435	-9.5652	-10.891	-0.97826	-5.9565
13443_at	1.5502	1	1.4111	1.2279	1.0021	1.4195	1.3244	1.185	1.047	1.3913	1.2202	1.3206
13444_s_at	1.1146	0.88588	1.6377	0.7412	1.4375	1.253	1.2711	1	1.0769	1.0549	1.3905	0.67986
13445_at	0.77101	0.72899	0.55882	0.65896	0.55392	0.7521	0.53011	0.73599	0.73039	0.79412	1	0.68207
13446_at	1.512	0.82898	0.69608	0.90196	0.69935	0.70806	0.66013	0.57952	1.5251	1	0.6939	0.66885
13447_s_at	0.61266	1.1514	1.1307	1	1.0057	1.3935	1.2556	1.2074	1.3558	1.0137	1.3496	1.1341
13448_s_at	1.5	2.75	1.25	-0.625	0.1225	1	0.7475	1.75	0.125	2	0.5	1
13449_at	0.23758	0.53731	1	0.61248	0.31391	0.40593	0.36181	0.32914	0.25284	0.53401	0.38471	0.50513
13450_at	0.97051	0.93922	0.88518	1.022	0.90227	0.99715	1.0107	1	0.95397	0.94054	0.94538	0.96759
13451_at	1.7857	0.78571	1.5857	1.3214	0.77143	1.9429	1.0571	1.4214	2.05	1.15	2.5214	1
13452_at	0.50659	0.44406	1	0.75784	0.41668	0.52607	0.61409	0.70519	0.64965	0.5042	0.65954	0.97592
13453_at	1.0933	0.92659	1.5397	1.2143	1.129	1.1607	1	1.4563	1.4306	1.6171	0.97421	1.0952
13454_at	0.99537	0.65278	1.1019	1.022	1.0266	0.93866	1.3634	1	0.97685	0.95718	0.97685	1.0405
13455_at	1.0471	1.55	1.1426	1.1118	1	1.2221	1.3441	1.0118	0.75294	1.8838	1.1941	1.0926
13456_at	-4.8462	-4.7692	-1.5	1	-0.61538	-0.11038	-0.53846	-4	3.3077	-0.11038	-5.6154	0.69231
13457_g_at	0.52568	0.23818	0.24386	0.83364	0.35523	0.26841	0.5375	0.28795	0.25159	1	0.27591	0.16659
13458_at	0.4623	0.81944	0.58333	1.3095	0.53373	0.24603	1	1.8452	0.45238	0.92857	0.17262	1.3095
13459_at	1	0.95118	1.1512	1.3156	0.79231	1.1351	1.4409	1.3661	1.3447	1.425	1.4542	1.1549
13460_at	0.98293	0.93301	0.9653	0.86306	1.0246	1	0.89423	0.99936	1.1263	0.85841	0.9754	0.96715
13461_s_at	1.0174	0.98567	0.86604	0.86822	0.7729	0.88515	0.82306	0.92553	1	1.0115	1.0306	0.96005
13462_s_at	2.8824	1	2.1765	1.6765	1.4412	1.9412	2.7647	1.9706	1.4412	1.2941	1.7353	1.2647
13463_at	-5.3333	-6.8333	-6.6667	-5.3333	1	-0.33333	-6.5	-2	-5.6667	-8	-1.1667	-2.5
13464_at	1.3427	1.0749	0.94738	0.72559	0.9005	1.1516	1.1372	1.0142	0.93116	1.1857	1	1.0504
13465_at	1	1.0152	0.94779	0.87879	1.0928	0.90541	1.1345	0.95106	1.1601	0.88514	0.87531	1.2318
13466_at	0.57883	0.48514	0.39459	0.12252	0.56126	1	0.6036	0.67207	0.56396	0.48378	0.43739	0.39234
13467_at	0.57289	0.4037	1.2219	0.49672	1.0583	0.70714	0.73834	0.90666	1.2116	1	0.49162	0.43034
13468_at	0.68785	0.50307	0.57246	0.37514	1	0.45513	0.40663	0.34448	0.44036	0.76254	0.46488	0.57971
13469_s_at	-0.71429	3.1429	2.2143	-1.0714	0.57143	0.35714	0.71429	4.9286	1	2.7143	0.92857	2.2857
13470_at	1	0.78026	1.6138	0.92134	0.88303	0.85498	0.82979	0.90403	0.96073	0.87885	0.79959	0.70542
13471_g_at	0.98546	1	0.80988	0.984	0.92802	0.85341	0.87183	0.84259	1.1377	0.80981	0.95889	1.0926
13472_at	1.0319	1.5389	1.1335	1.1148	1.1687	1.265	1.228	1.1452	1	0.73986	0.98411	1.2657
13473_at	0	1.5	3	0.5	0.5	0	1	1	-3.5	2.5	-5	0
13474_at	0.4522	0.54433	0.63623	0.49945	0.69769	0.41745	0.58277	0.84413	0.81884	1	0.61689	0.42608
13475_at	1.0486	1.2789	1	1.016	0.99877	0.94581	1.2346	1.2512	1.3522	1.3504	1.8615	1.4409
13476_g_at	0.083333	-0.75	0.58333	1.3333	4	1.75	-0.33333	0.25	1	2.5833	1	-1.8333
13477_at	1.0049	0.97565	1.1753	1.1331	0.52435	0.90422	0.79221	0.95779	0.90584	1.336	0.98701	1
13478_at	1.0255	0.99379	1	0.57586	0.76483	0.94517	0.85793	0.60552	0.95345	0.64724	0.92517	0.66034
13479_s_at	1.75	2.5	-3.8333	-0.083333	-2.25	-0.83333	-7.0008	0.5	-6	-0.58333	-4.4167	1
13480_at	0.87725	0.9809	1.0652	0.89785	0.92315	1.071	0.90538	0.83923	0.93175	0.96527	1	0.82656
13481_at	1	-1.625	-2.25	3.5	0.00125	3.25	2.75	1	3.125	2.25	3	2.75
13482_at	1.5435	1.0336	1.164	1.4658	0.71577	1.0946	1.0467	0.85	1.3039	1.0705	1.1155	1
13483_at	0.84634	0.91018	0.94125	0.86076	0.86281	0.92443	0.85057	0.90286	1	0.8786	0.98879	0.85875
13484_at	1.0985	0.89342	1.1155	1.2368	0.97898	1.08	1.0995	1.1751	1.2264	1.0747	1	1.1375
13485_at	1.5	1.3707	1.2135	1.7507	0.95358	1.6048	1.3017	2.1359	1.7566	1.4841	1	1.2487
13486_at	0.67361	0.47222	-0.22222	3.0556	1.3542	1.8125	0.18056	0.9375	2.0556	0.45833	1.5139	1
13487_at	-14.1	2.4	-14.9	0.7	1	-4.4	-4.9	-7.5	-12.1	-6	-9.1	-6.2
13488_at	1.2533	1.3111	1.0052	1.0214	1.0779	1.0486	1.072	1.1965	1	0.72265	1.2918	1.0657
13489_s_at	0.98246	1.1469	1.6689	1	1.4518	0.90789	1.125	0.61623	0.36184	0.61404	0.42544	1.0724
13490_at	1	0.97917	2.0417	1.7222	1.9375	0.44507	1.2847	1.5486	2.375	2.3333	2.1806	1
13491_at	-1.5909	2.5455	-4.4545	-4.2727	0.40909	5.1364	-2.2727	1	4.8182	-2.1818	4.1364	-3.1364
13492_at	1.3082	0.93016	1.469	1.1889	1.9343	1.5746	1.4007	1.2128	1	2.1449	1.5832	1.4524
13493_at	0.7619	1.0723	0.89668	0.89328	0.81551	0.98718	0.94891	0.91334	0.9261	0.83919	0.90514	1
13494_at	0.58	0.5	0.67	0.64	0.95	0.79	0.79	1	0.5	1.13	1.01	0.55
13495_s_at	0.66667	0.52083	0.66667	1	0.67708	0.36458	0.75	0.73958	0.55208	0.61458	0.8125	0.63542
13496_at	-3.4545	1.8636	-0.090909	2.0909	-2.5455	0.36364	-5.9091	0.45455	1	-0.26773	-0.22227	-0.86364
13497_at	0.8713	0.93796	0.6037	1.1694	0.82778	0.62037	0.82685	1	0.3713	0.87037	0.69074	1.1194
13498_s_at	1.5048	0.95873	1.0937	1	1.6111	1.1603	1.0571	1.1429	1.127	0.75873	1.454	1.4556
13499_at	2	3	-0.5	-2	-1.5	1	-2.505	-0.505	-2.5	2.5	4	-0.5
13500_at	0.68669	0.87242	0.82074	0.96964	1	1.2064	0.86273	0.95801	0.99257	0.86983	1.2403	1.1318
13501_at	0.33233	-2.7333	0.53333	0.4	1.3	0.16567	-2.4667	1	-0.96667	-0.83433	-1.2	-0.066667
13502_at	-1.5	-0.1	-0.8	0.4	-0.55	1	1.75	-1.2	-0.7	-1.15	-1.3	-0.65
13503_at	1.3921	0.95461	0.53571	0.98512	0.65402	1.4219	0.88244	1	0.79613	1.2827	1.3408	1.3668
13504_at	1	0.8797	1.2707	1.5827	0.34586	-0.34962	0.92105	1.3759	1.109	-0.16917	-0.89098	-1.8722
13505_at	0.875	-1	-0.875	-3	0	-0.125	1	-2.375	-5.125	2	-5.375	-0.87
13506_at	-2.6667	-0.33333	-10.5	1	23	-9.6667	-7.3333	1	-4.6667	-4.8333	-0.5	-9.3333
13507_at	0.20833	-0.50833	-0.65	-0.45833	-0.89958	0.625	-1.4667	-0.45	1	-0.61667	-0.15	-0.15
13508_s_at	1.3504	1.2634	1.1441	1.0712	1.1445	1.3047	1.1138	1.044	1	1.2161	1.2915	1.4417
13509_at	0.90765	1.2058	1.0079	1.1086	1.0119	1.106	0.9431	1.0932	0.71836	1.1442	1.2343	1
13510_at	1.4762	1	0.78095	0.90952	0.69524	-0.12381	0.061905	0.7	0.48571	0.75238	0.55714	0.20476
13511_at	1	1.325	0.775	2.025	1.425	2.4	1.475	1.225	1.125	0.575	0.475	1.825
13512_g_at	0.59041	0.44826	1.2026	0.6427	0.32026	1.1563	1.1046	1	0.44662	0.36874	0.77505	0.65904
13513_at	1	1.0768	0.80817	1.005	0.77791	1.3773	0.78946	0.74821	0.80092	0.91559	1.1462	1.0882
13514_s_at	0.50219	0.88293	0.64811	0.45555	1	0.91642	0.39565	0.64506	0.96591	0.5126	0.4179	0.60598
13515_at	-0.54167	-0.16792	0.58333	0.375	-3.9583	0.83333	1	0.5	0.70833	-1.125	0.58333	-0.25
13516_at	0.92788	1.4375	1	1.0144	0.70513	1.0112	1.1186	1.0288	0.75	1.3173	0.88622	1.1795
13517_g_at	0.8734	0.7518	0.92621	0.7397	0.87945	0.98194	1	0.95131	0.84396	1.0983	0.96161	1.0247
13518_at	0.90216	0.87254	0.81329	0.77636	0.7995	0.81118	0.83765	0.90687	0.71755	0.91008	1	0.79435
13519_at	0.62974	0.58103	0.46667	1	0.57179	0.61744	0.73333	0.53282	0.61949	0.60667	0.55026	0.58769
13520_at	0.85101	0.86111	0.34848	1.8864	0.40657	1.2273	1	1.2045	0.89394	0.82828	1.6288	0.64899
13521_at	0.6147	0.58569	0.72398	0.53578	0.6646	0.5236	1.0031	0.79826	1	0.43424	0.43095	0.81044
13522_at	-0.087321	-0.094498	0.64115	0.32416	0.0311	1.0957	1	0.19976	0.075359	-0.11364	0.11722	0.33254
13523_s_at	1.629	1.7992	1.7967	2.2517	2.0565	2.1834	1.2606	2.0548	1.9877	1	2.3026	2.2419
13524_at	1	0.9375	0.625	0.95833	1	0.79167	0.875	0.83333	0.95833	1	1	0.75
13525_s_at	0.65441	-0.056723	0.57038	0.84034	1	0.2437	0.17437	0.39076	0.56092	0.48214	0.095588	0.084034
13526_at	1	0.59922	0.56274	0.42922	0.60486	0.6142	0.43009	0.62701	0.17781	0.85627	0.67977	0.68519
13527_s_at	0.68656	0.60724	0.68098	1.2191	0.96534	1.1373	0.5489	1.1627	0.43512	0.83731	0.46515	1
13528_at	0.65625	1.0938	1	1.2188	0.3125	1.4375	1.4063	1.1875	0.5625	1.2188	0.75	1.25
13529_at	1.2923	1.5271	1.3008	1.2638	1.518	1	1.0593	1.1513	1.3161	1.3622	1.3783	1.6394
13530_g_at	1.4014	1.1634	1.3198	0.48769	1	1.2971	1.0722	1.6307	1.3531	1.1328	1.0857	1.2215
13531_at	2.1	2.9	0.6	1	-2.3	-4.9	1.1	-1.4	0.1	-0.6	-3.3	1.499
13532_at	1.1813	0.81283	0.98629	0.68031	0.97323	1	0.95273	0.57984	0.92629	0.83294	0.89544	0.78349
13533_at	0.88166	0.95783	0.99563	1.1474	0.73403	0.96443	0.86334	1	1.1754	1.0346	1.0469	0.89404
13534_at	1	1.133	0.91683	0.74147	0.93143	0.80993	0.77471	1.2143	0.78368	1.1649	0.90785	0.8867
13535_at	1	0.90316	0.79101	0.80287	0.67589	0.91255	0.97925	0.7915	0.61166	0.87352	0.98518	1.044
13536_at	1.0501	1.1815	1.0789	1.1287	1.0365	0.89585	1.073	1.1729	1.0294	0.97496	1.2547	1
13537_at	1	2.3333	-2.5	4.3333	-0.83333	-1.5017	1.5	-7.5	2.3333	2.6667	-8.8333	2.1667
13538_at	1.8136	1.9333	1.7977	1.5421	2.0448	1.6989	1.882	1.974	1.698	1	1.5354	1.8578
13539_i_at	2.8762	2.5425	1.6929	1.5322	1.9365	1.8627	1.828	1	1.2905	1.5516	1.5047	2.6773
13540_at	1.2304	1.095	1.0676	1.2358	1.1786	1.2659	1.1573	1.2261	1.2334	1.2296	1	1.3182
13541_at	1.182	1.2196	1.083	1.3686	1.4202	1.0811	1.2875	1	1.062	1.3522	1.1822	1.0575
13542_at	0.75528	0.60861	0.61139	0.82417	0.75583	0.83806	0.73806	0.61306	1	0.57778	0.70028	0.89
13543_at	0.80216	1	1.1814	0.75816	0.87563	0.8272	0.80942	0.86765	0.56177	0.6387	0.95083	0.72841
13544_at	0.68612	0.36909	1.4616	0.59834	1.5842	0.44599	1.0761	1.0352	0.72775	0.9858	1	0.58623
13545_s_at	0.76606	0.7127	0.62686	1.0691	1.0123	0.85977	0.75079	1	0.68262	0.70593	0.78828	0.86365
13546_at	0.93875	1.1388	1	1.1445	0.93071	0.998	0.95394	1.1581	1.1182	0.97959	1.0781	1.0433
13547_s_at	1.2968	1.0196	0.91993	1	0.99912	0.87378	1.0333	1.1171	1.2993	0.89386	1.2604	1.0435
13548_at	2.2375	3.8714	1	1.0919	1.4844	2.032	3.7404	3.1532	1.4076	2.0587	1.2946	4.7924
13549_at	1	0.51516	0.35797	0.35076	0.31576	0.30246	0.2892	0.28265	0.28049	0.30496	0.24564	0.38429
13550_at	1.8847	1.9355	2.0355	1.3286	2.3083	1.3724	1.6269	1.2346	1.0585	2.2651	1	1.8053
13551_at	0.81667	1	1.1733	0.58387	0.75848	0.83235	0.76156	0.74137	0.76555	0.67063	0.8707	1.1276
13552_at	0.57287	0.86707	1	0.47466	0.60269	0.57628	0.54384	0.70764	0.55613	0.71206	0.7655	0.75786
13553_at	1.0853	1.2644	1.2344	1.3712	1	1.4846	1.6233	0.91993	1.5058	1.1673	1.5978	1.7539
13554_at	1.1945	1	1.1098	1.3636	1.0939	0.82403	1.074	1.259	1.322	0.71741	1.2784	1.0461
13555_at	0.42235	1.0382	0.63146	1	0.61064	1.0293	0.93789	0.9044	0.97453	0.77613	0.66329	0.56603
13556_i_at	1.0645	1.1389	1	1.1102	0.96034	0.88217	1.0272	0.98105	1.0698	0.7931	1.1284	1.2646
13557_r_at	1.0843	0.85307	0.99843	0.97708	0.84956	1.067	1.09	0.93777	1.1789	1.0094	1.0773	1
13558_s_at	1.0944	1.3005	1.0176	1.1237	0.97423	1.2253	1.0261	1	1.2084	1.1827	1.1891	1.0126
13559_at	0.92269	0.91226	0.86127	0.7695	0.6755	0.72607	0.83245	0.79807	0.85457	0.62442	0.92426	1
13560_at	0.99542	0.82303	0.95904	1.0043	0.93771	1	1.0928	1.0231	0.93503	0.96524	0.93561	1.0749
13561_at	1	1.5234	1.4997	1.5631	2.0044	1.6628	1.6621	1.6621	1.2904	1.8804	1.8609	1.7496
13562_at	1.4618	1.3851	1.1418	1.1772	1.3513	1.1335	1.3377	1.0114	1	1.1505	1.36	1.4329
13563_s_at	1.4424	1.2534	1.4137	1.4213	1.3664	1.3395	1.2044	1.5488	1.6165	1.4013	1.3586	1
13564_at	0.74675	0.53131	0.72926	0.5484	0.45942	0.80501	0.63349	0.50666	0.58552	0.60589	1	0.40637
13565_at	1.793	1	1.4325	1.5754	1.9027	1.8612	1.4996	1.4016	1.9329	2.0679	1.7821	1.3409
13566_at	0.58681	0.75521	1	0.48264	0.39757	0.66493	0.57813	0.2066	0.3941	0.64063	0.84896	0.40625
13567_at	2.0699	1.649	1.5526	1.7139	1.872	1.5407	1.866	2.2164	1.3448	1.8227	1.4708	1
13568_at	3.6963	0.15934	0.10842	0.40708	0.15507	1	0.79377	1.6469	0.78657	2.8978	4.1523	3.2131
13569_at	1.4179	1.3053	1.4335	1.4763	1.3267	1.4068	1	1.1233	1.1674	1.3198	1.4314	1.4731
13570_at	1.2303	1.1467	1.1047	1.1056	1.2041	1.0145	1.161	1.1414	1.2009	1.1935	1	0.92799
13571_at	1	0.76038	0.79733	0.47237	0.76077	0.84188	0.60206	0.64172	0.82932	0.65362	0.60114	0.80487
13572_s_at	1.1978	1.2661	1.2814	1.0163	1.1673	1.1608	1	1.2164	1.2907	1.0532	1.2167	1.0656
13573_at	1.0894	1	0.55729	0.37836	0.7943	0.9887	0.58757	0.80529	0.51181	0.53707	0.82101	0.51514
13574_at	1.0502	1.0162	0.99448	0.99695	1.1441	1.0315	1.0919	1.0467	1.0651	1.1239	1.0866	1
13575_at	0.65124	0.69098	0.77753	0.82923	0.75686	0.95741	0.74485	1	0.53376	0.73452	0.68829	0.67886
13576_at	1.1399	1.3847	1.1542	1.3092	1.4245	1.0784	1.2509	1.1866	1.0854	1	1.0216	1.4835
13577_s_at	0.9285	0.95422	0.81514	0.89067	1.1415	0.96774	0.78469	0.88036	1.0479	0.85242	1	0.96133
13578_at	0.93701	1.1483	1.1211	1.0245	1.2047	1.1271	1.1131	1	1.1588	1.1978	1.0799	1.152
13579_s_at	0.9235	1.1413	1	1.024	0.90842	1.1367	1.0521	1.0915	1.1424	1.0142	0.89633	0.83075
13580_at	0.60717	1	0.56482	1.0255	1.1654	1.0781	1.0224	0.52823	0.83707	0.76138	0.83898	0.5191
13581_at	0.46889	0.78816	0.52076	0.50119	0.60695	0.49617	0.59003	0.45166	0.6367	1	0.40847	0.62388
13582_at	1	1.0307	0.30571	0.24857	0.093571	0.89179	-0.11107	0.95286	0.096786	0.17607	0.031071	0.24607
13583_at	0.86072	1	0.91119	0.77811	0.94282	0.91209	1.2652	0.83031	1.0652	0.69748	1.0901	1.0733
13584_at	0.66291	1	0.8177	0.848	0.68354	0.95716	0.98119	0.91687	1.0111	0.7868	0.88031	0.68164
13585_at	2.4359	2.0293	1.5604	2.2821	1	1.2729	1.0476	2.4799	2.2821	2.0549	1.7271	2.0311
13586_g_at	1.7375	1	1.7125	1.525	1.0625	1.7375	1.6125	1.725	1.0375	1.4375	2.0875	2.0125
13587_at	1.4919	1.3339	1.3797	1.9466	1	1.4828	1.5624	1.6303	1.3043	1.3255	0.89963	1.4216
13588_at	1	0.96697	1.0452	0.9519	1.0483	0.63181	1.1325	0.93181	0.8161	1.0242	0.89542	0.89756
13589_at	0.75853	1.3247	0.92107	1.1658	1.061	1.2096	0.89568	0.80319	1.0753	0.97241	1	0.85462
13590_at	1	1.4428	0.94988	1.0498	1.2346	1.0177	1.4721	1.4079	1.1117	1.4754	1.097	1.1174
13591_at	1.4468	1.5361	1.6582	1.1194	1.517	1	1.3513	1.1871	1.7217	1.3441	1.4367	1.1832
13592_g_at	1.2587	1.8186	1.6362	1.3277	1.2634	1.5116	1.7863	1.4552	1.514	1.8121	1.1978	1
13593_at	1.4479	1.1857	0.99478	1.1094	0.90081	1.2912	1.3032	1.1675	1.2066	1.285	0.9717	1
13594_at	1.306	1.1673	1	1.1552	1.2915	0.9836	1.1308	1.1909	1.2117	1.1946	1.1696	1.1111
13595_at	0.74625	0.53804	0.51747	0.60336	1	0.49991	0.84863	0.46816	0.62405	0.59422	0.59642	0.71006
13596_at	1.1096	1.0306	0.77108	1.0547	0.91587	1.0442	0.97287	1.1385	0.87647	1	0.74809	1.184
13597_at	1.2287	1.2239	1.124	1	1.0501	1.2889	1.2721	1.2564	1.4674	1.0231	1.2434	1.3228
13598_at	0.77882	0.77566	0.74675	0.68441	0.97431	0.65621	1.138	1	0.91088	1.0553	1.1032	0.82424
13599_at	1.1005	1.0661	1.127	1.5106	0.88624	0.9709	1.119	1.1561	1.119	1	0.86772	1.2619
13600_at	1	0.92877	0.72062	0.76358	0.6832	0.57178	0.77245	0.71452	0.68265	1.0374	0.71175	0.81402
13601_at	0.82794	1.3007	1.0067	1.6294	1.3542	1.2518	1.5145	0.89331	1.0836	1	1.2163	1.8278
13602_at	0.19388	0.092041	0.2202	1.0798	0.60082	0.74408	0.56898	0.6702	1	-0.071429	0.039592	0.12184
13603_f_at	1	0.96429	0.7969	1.0354	1.0184	1.1346	1.2969	1.5491	1.0985	0.72727	0.88384	0.99351
13604_at	0.70931	0.70073	1	0.91408	0.83286	0.52014	0.74418	0.83027	1.0577	0.74334	0.83892	0.78148
13605_at	0.70313	1	0.95691	0.69941	0.865	0.87843	0.61877	0.79167	0.90516	0.88271	0.62485	0.80144
13606_at	1.1104	1.025	0.78193	0.95131	0.92537	1.1263	1.1004	1	1.3771	0.91314	1.0726	1.1082
13607_at	1	0.68457	0.70005	0.61939	0.69352	0.86882	0.68299	0.74157	0.9144	0.80724	0.89281	1.0321
13608_s_at	0.79573	0.82179	0.77677	0.75228	1	0.88051	0.82247	0.75596	1.0056	0.78735	0.66907	0.83506
13609_at	0.93828	0.99644	1.1785	1.042	0.87447	0.89113	1.0104	0.92768	1	1.0555	1.013	0.90922
13610_s_at	0.3816	0.76539	0.40061	0.47395	0.6154	0.36876	0.60374	1	0.61469	0.5698	0.40536	0.5577
13611_at	0.80455	1.8773	0.91364	2.3273	1.3182	1.7091	1.6	1.7727	1.7409	1	1.7545	0.25455
13612_at	0.6542	0.86504	0.47901	1	0.52534	0.43472	0.75122	0.68331	0.57375	0.71572	0.66913	0.76755
13613_at	1.0691	1.1982	1.2461	0.76092	1.0038	1.153	1.0992	1.0689	1	0.90811	1.1102	1.1964
13614_at	0.40748	0.63125	0.41646	0.7042	0.89904	0.77749	0.63969	0.99232	0.69312	0.73232	1	0.5566
13615_at	1.0963	1.1188	1.2543	1.181	1	0.83774	0.99595	1.2944	0.8244	1.2768	1.1318	1.0246
13616_s_at	0.89193	1.0516	0.9693	1.0144	1.0208	1.1325	1.0197	0.86484	0.98796	1	1.1875	1.1178
13617_at	1.1354	1.016	1.1767	1	1.1355	1.1659	1.1944	0.8615	0.68862	0.71218	0.63846	0.85103
13618_s_at	1.2076	1.3113	0.96386	1.0019	1.0634	1.134	1.2742	0.89196	1.2134	1.2901	1.2448	1
13619_at	1.1049	1.1902	1.168	0.86611	1.1398	1.132	1	0.886	0.92192	0.72736	1.0559	0.98947
13620_at	0.9	0.65	0.7	0.74286	1.1357	1	0.38571	0.76429	0.65	0.40714	1.3643	0.35
13621_g_at	0.72538	0.57859	0.79346	0.36865	1	0.61551	0.54803	0.37604	0.43899	0.83607	1.1208	0.33863
13622_i_at	1.2395	1.1082	1.273	1	1.1983	0.94998	0.93237	1.0691	1.0133	1.0611	1.2494	0.909
13623_r_at	1.0767	1.02	0.91	1.1833	0.94667	0.81	1	0.87	1.5233	0.44	0.97667	1.23
13624_s_at	0.99838	0.70259	1	0.81358	0.75323	0.77155	0.86853	0.31196	1.1503	1.1643	1.0684	1.1961
13625_s_at	1.1667	1.125	1.2857	1.3452	1.2738	1.0893	1.006	1.131	1	1.3036	0.79167	1.0714
13626_at	0.91196	0.64086	0.53689	0.58531	1.0149	0.67896	0.5636	0.70431	0.80905	0.55328	0.58531	1
13627_at	7.2143	5.3571	-2.4286	1	4.3571	27.714	19.786	13	4.2857	7.6429	27.357	20.286
13628_at	2.8045	1	3.8333	2.8494	3.9872	1.5	3.125	4.4071	4.9968	2.6571	1.9968	3.7756
13629_s_at	1.7909	1.7857	1.631	1.6908	1.9461	2.1405	1	1.4147	1.9185	1.9926	1.8269	1.5839
13630_at	1	0.81485	0.78738	0.9466	1.2491	0.80971	0.91526	1.1773	1.0286	0.85197	0.99508	1.1116
13631_at	0.74234	0.59731	0.61905	0.72381	0.76967	0.69182	0.52484	0.54959	0.61884	1	0.76511	0.57733
13632_at	0.50575	1.0083	0.94118	0.45141	0.21867	0.38811	1.1503	0.85294	0.51535	0.24616	1	0.41688
13633_at	0.76318	0.65064	0.6581	0.98718	0.6841	0.6581	1	0.69156	1.0912	0.62524	0.89853	0.66743
13634_s_at	0.69478	0.76731	0.87172	0.88663	0.94828	1	0.915	0.99079	1.0181	1.3613	0.82555	0.85313
13635_at	1.5093	1.1602	1.3427	0.95748	0.9787	1.0092	1.3971	1	1.0898	1.8287	1.6489	1.5624
13636_at	1.0936	1.0898	1.047	1.1818	1.0454	1.1604	1	1.1999	1.1707	1.2013	1.1017	0.99849
13637_at	1	1.1538	1.0515	1.1902	1.2058	1.2107	1.457	1.0345	1.009	1.2044	1.0118	1.2139
13638_at	1	0.9375	0.94167	0.73333	0.69583	1.1417	1.025	1.1333	1.025	0.66667	0.71667	0.7625
13639_at	0.69527	0.55443	0.41624	0.42755	0.42822	0.76457	0.54197	0.6227	0.61871	0.52044	0.73022	1
13640_at	0.50793	0.54389	0.54118	0.88411	0.46554	0.70799	0.78929	0.62625	1	0.73993	0.56266	0.64364
13641_at	1	1.2821	1.0507	0.96384	1.1176	1.1302	1.1431	1.349	1.1415	0.95892	0.99834	1.357
13642_at	0.29703	1	0.62122	0.31131	0.46585	0.67077	0.47648	0.49356	0.049832	0.58931	0.67553	0.67637
13643_at	1	0.8554	0.79452	0.91085	0.85558	0.80685	0.99603	0.97301	0.77443	0.91665	1.0225	0.81882
13644_s_at	0.37819	0.51274	0.60426	0.67396	0.59076	0.69158	0.61824	0.49559	1	0.83193	0.59905	0.77814
13645_at	0.29053	0.15847	0.18812	0.25488	0.55559	0.27456	0.27559	0.28153	0.24252	1	0.22209	0.20966
13646_at	0.89957	1.0153	1.0597	0.9629	0.99498	1	1.0912	1.02	0.99551	0.98792	0.92576	1.0617
13647_at	0.41475	0.53173	0.62494	0.60816	0.60283	0.59146	0.70601	0.67322	0.62917	0.44802	0.58542	1
13648_at	1.2076	1.7576	1.7777	1.312	1	1.196	1.3163	1.2966	1.6515	0.9237	1.455	1.9077
13649_at	0.96346	0.80493	0.81732	0.72806	1.1401	1.2015	0.98876	0.96505	0.92206	1	0.70328	1.2843
13650_at	0.80131	0.88548	0.68959	0.84423	0.77285	0.84232	1	0.82185	0.78371	0.79531	0.66331	0.89148
13651_at	1.0309	1.513	1.9119	1.4674	1.2526	1.021	1.9594	1.9027	1	1.2181	1.9511	1.195
13652_at	0.6764	0.82367	0.90618	0.69299	0.85751	0.81879	0.82119	0.77776	0.67389	0.6829	0.72283	1
13653_at	0.51286	0.73866	0.6774	0.6709	0.64247	0.7562	1	0.73941	0.65941	0.55838	0.58243	0.51286
13654_at	1.1159	1.0992	1.4006	0.96304	1.239	1.5136	0.81422	1.0813	1	1.1981	1.0908	1.3532
13655_at	1.3574	1.2001	1.0858	1.0209	0.92765	1.1218	1.251	1.2493	1.258	1.1295	1.0248	1
13656_at	0.6237	0.73774	0.53238	0.68473	0.52198	0.6988	0.79834	1	0.55145	0.6535	0.62705	0.96318
13657_at	1.1865	1.0684	0.98511	1.1566	1.2266	1.1803	1.3889	1.0396	1	1.019	0.99382	1.174
13658_at	1.0023	0.86351	1.0049	1.0497	1	0.68937	0.92672	0.90948	0.81264	0.96322	0.83506	1.0463
13659_at	0.11183	-0.42063	0.071429	-0.3254	1	0.7381	1.0635	-0.35714	-0.7619	0.087302	0.063492	0.30159
13661_s_at	-0.066667	1.5333	1.0667	1.4	0.81667	1.1	2.0333	1	0.23333	0.4	2.2667	1.0333
13662_s_at	1.3444	1.9343	1.3121	1.5534	1.7212	1.2855	1.2878	1.7147	1.598	1.5932	1	1.2634
13663_s_at	1.4315	1.346	1.5229	1.3889	1.2683	1.2352	1.3665	1	1.4776	1.5034	1.2544	1.4219
13664_s_at	1.5099	1.1831	1.3425	1.0869	1.2518	1	1.3042	1.4534	1.354	1.3147	1.2194	1.2855
13665_f_at	0.82627	0.24931	0.74562	0.63825	0.27189	1	0.93226	0.70138	0.45622	0.54009	0.71751	0.88525
13666_s_at	1.0859	0.83955	0.70285	1.0241	0.80958	0.67215	1	0.73721	0.82164	0.59686	0.9682	0.85234
13667_s_at	1.0069	1.0547	1.0603	1.0005	0.96485	1.0651	0.91679	0.9495	1	1.1035	1.0412	1.0179
13668_s_at	0.94575	0.83366	0.89752	0.72028	0.94141	0.90518	0.92779	1.0774	0.89646	0.9074	0.87731	1
13669_s_at	0.76895	1	0.80105	0.76298	0.83472	0.78342	0.71101	0.77731	0.74827	0.83494	0.71818	0.70819
13670_s_at	0.97451	1.0985	0.90014	0.9292	1	1.2294	1.0117	0.92748	0.97901	0.8805	0.86022	0.91272
13671_s_at	1.1246	1.0241	1.1578	0.84332	1	1.0159	0.827	0.79039	0.83532	1.1073	0.76233	0.86886
13672_s_at	0.81809	1.034	1.616	1	1.0001	0.81243	1.1513	1.0767	0.74625	1.2326	0.87445	1.3202
13673_s_at	1	1.1183	1.3124	1.1433	1.3265	1.315	1.0788	1.0847	1.2262	1.2985	1.1769	1.0559
13674_s_at	0.068257	0.43535	0.18771	0.46698	0.27594	0.10169	0.27178	0.3682	0.49723	1	0.45311	0.39858
13675_s_at	0.44538	1.1192	1.1023	1	0.31308	0.51077	0.40692	0.72692	0.35538	0.29231	0.39077	0.060192
13676_i_at	-0.5	-0.625	0.50125	0.25	-0.125	0	1	2.375	-0.125	0.75	0.125	0
13677_r_at	-2.875	1.75	-0.625	-5.25	-2.75	1	0.00125	-0.875	-0.375	-2.125	1.125	-1.375
Toc1	1.5829	1.2167	1.5464	1	1.2981	1.3935	1.6367	1.539	1.332	1.2654	1.2587	1.3316
13679_s_at	1	1.3902	1.1967	1.423	1.3867	1.0513	1.5306	1.3294	0.81523	1.2928	1.0251	1.3924
13680_s_at	1.0045	0.77155	0.85242	0.94782	0.80348	0.87732	1.3793	0.6905	0.75856	0.99042	0.89602	1
13681_s_at	0.80509	1	0.85202	0.88998	0.83181	0.88598	0.71575	1.0131	0.89851	0.79874	0.83397	0.81972
13682_s_at	0.83318	0.59567	0.83293	0.95362	1.2328	0.83587	0.86239	1.0141	1.2041	1	0.77613	0.88555
13683_s_at	1.2106	1.0841	1.309	1.1614	1.2194	1	0.89717	1.3738	1.326	1.0297	1.2318	1.2582
13684_s_at	1.5296	0.85197	1.6579	0.74342	0.99342	1	1.023	1.6628	1.1908	1.0839	1.5247	1.6036
13685_s_at	1.6	2.1238	1.4857	2.0952	2.0714	2.4143	2.5476	2.0524	1	2.3619	1.2905	2.2286
13686_s_at	0.78137	1.0443	1	0.87942	1.0589	0.6747	0.74881	0.78211	0.90195	1.0355	0.89191	1.0947
13687_s_at	0.60477	0.62009	0.63203	0.9379	1	0.78077	0.58131	0.61957	0.98849	0.41934	0.71105	0.63112
13688_s_at	0.44958	0.58697	0.84076	0.44685	0.75294	0.57206	0.64328	0.9334	0.64601	0.65924	0.55777	1
13689_s_at	0.91068	0.91816	1	0.80261	0.94457	0.66509	0.78443	0.7577	0.84983	0.77287	1.0623	0.94446
13690_s_at	1	0.90295	1.0147	1.5042	1.1643	1.2498	1.3162	0.86334	1.243	0.64596	0.81187	0.93973
13691_s_at	1.0288	1.0433	0.89565	0.66569	0.69092	1	0.99456	0.93438	0.79264	0.87604	0.74621	1.001
13692_s_at	0.81577	1	1.0204	0.95654	0.9604	0.85342	0.99747	1.1016	0.8981	0.89384	1.0351	0.95378
13693_s_at	0.71875	-0.53125	-0.0625	-0.28125	0.125	0.25	0.21875	0.25	-0.71875	-0.25	0.1875	1
13694_s_at	0.46685	0.462	0.62774	0.39443	0.47136	0.68318	0.52044	0.36925	0.46743	0.60072	1	0.34431
13695_s_at	1.6324	1.4781	1.6663	1.2829	1.357	1.3016	1.5004	1	1.1175	1.2489	1.6189	1.5718
13696_at	2.65	29.3	19.15	3.975	1.45	3.375	46.4	-0.075	14.475	1	38.4	2.75
13697_at	1	-0.61429	-0.55714	0.61429	-0.61429	0.21429	0.18571	0.64286	0.028571	-0.15714	-0.070429	0.72857
13698_at	1.4067	1.3933	1.4821	1.3199	1.3931	1	1.4392	1.4884	1.6067	1.0157	1.4871	1.7055
13699_s_at	0.72153	1.589	1	3.3271	1.648	1.8841	2.2909	1.8126	1.9451	3.6418	1.1843	1.7733
13700_at	2.5478	1.7167	1.3396	2.4036	1.505	1.077	1	2.554	1.0444	1.96	1.2706	3.069
13701_at	1.8317	0.28621	1	0.69931	0.98897	0.40966	1.3234	1.2434	0.43655	0.45931	0.91655	1.2717
13702_s_at	1.5354	1.8258	1	0.82955	1.3207	0.6654	0.99495	1.899	1.798	2.2374	1.6881	1.2096
13703_s_at	1.1882	1.3941	1.0059	1	0.21765	2.0647	0.24706	0.77647	0.86471	0.66471	-0.088235	1.9588
13704_s_at	1.6078	1.5162	1.6131	1.3495	1.317	1.6704	1.6064	1.4828	1.2221	1.193	1.4907	1
13705_s_at	2.7147	2.2885	1	1.7484	2.6095	2.1222	1.169	2.6692	2.5128	1.7839	1.1564	2.1304
13706_s_at	2.9111	3.2978	1.6314	1.3434	1	1.7766	0.9705	0.62392	2.332	1.9095	2.607	3.4673
13707_s_at	1	0.52198	0.80495	0.48489	1.0824	0.56044	0.51236	1.1401	1.3777	0.91209	1.0495	0.78434
13708_s_at	1.0443	1.2078	0.99746	1.3948	1.378	1.2458	1.01	1.2653	1	1.1756	1.5869	1.0526
13709_s_at	0.69422	0.66416	0.75628	1	0.75556	1.0338	0.86522	1.0787	1.1443	0.59131	0.75345	1.3474
13710_at	1	0.8625	0.99062	0.76563	0.85625	0.50313	1.0938	1.025	0.70313	0.38125	0.63438	0.5875
13711_at	0.82499	0.82003	0.90639	0.75848	0.89681	0.9556	0.8714	1	1.0716	0.93951	0.98468	0.94813
13712_at	8.5	11	7.5	3.5	-2	6.5	1	1.5	12	4	7	13
13713_at	1	1.1818	-1.0455	0.88636	0.11364	2.7273	3.3864	1.9545	2.2955	-0.36364	1.2273	2.3636
13714_at	0.98337	0.98586	1.0823	1.2692	0.95769	0.94436	1.1461	1.0715	1.1984	0.97184	1	1.0171
13715_at	1.0697	0.50841	0.85821	0.96489	0.69498	0.69918	0.9403	0.71453	0.72241	0.35106	1	0.69592
13716_at	23.853	1	55.838	30.176	85.676	26.206	46.25	105.44	48.971	48.441	41.956	86.132
13717_at	1.5841	2.2364	1.625	1	0.92955	1.6614	1.6614	1.5886	1.7932	1.6636	1.7705	1.1841
13718_at	0.63184	1	0.42701	0.41531	0.60954	0.7237	0.41199	0.34917	0.57285	0.44583	0.49353	0.42549
13719_at	0.81255	0.70356	0.9171	0.83782	1.0827	0.84197	0.86008	1	0.88865	1.1146	1.2526	1.1509
13720_at	1.2333	0.93333	0.88333	1	1.3167	0.83333	0.96667	0.91667	2.0167	0.43333	1.5167	0.63333
13721_at	0.82771	0.87884	1.0133	0.91101	1	0.93287	1.0025	0.87191	0.84729	0.80066	1.0722	0.95956
13722_at	0.18976	1	-0.025362	0.52536	0.30525	0.29167	0.61775	0.27582	0.33288	0.63632	0.19112	0.34058
13723_at	-0.31818	1	1.9182	0.45455	1.2409	1	1.5364	1.3227	0.99545	0.34091	0.75	0.25455
13724_at	0.9704	0.95947	0.84677	0.77467	0.73746	1	0.98146	0.92741	0.5185	0.83477	0.81942	1.1022
13725_at	0.98741	0.39556	0.51926	0.89778	1.1726	1	1.1333	0.93852	1.2467	0.78815	0.86741	0.6637
13726_at	0.8025	0.05	1	-0.2	-2.15	0.85	0.05	-3.55	-0.4	0.05	-1.75	-0.75
13727_at	1.0439	0.94828	1	0.68408	1.4206	1.1572	1.0139	1.2317	1.0181	1.2368	1.1295	1.1702
13728_at	1.0006	0.30958	1.4982	0.73913	0.38811	0.71496	1	0.50264	1.3218	0.91434	1.3396	0.73788
13729_at	1	-0.20968	0.62903	0.33871	0.70968	-0.56452	0.19355	0.30645	0.25806	0.69355	0.54839	0.14516
13730_at	1.2504	1.1841	1.2153	1.1403	1.0638	1.227	1.2459	1.1472	1.0082	1	1.0047	1.1023
13731_at	6.0238	1.0952	9.5	8.7381	11.429	1	14.524	3.5952	10.167	12.095	13.81	2.6667
13732_at	1.8297	1.408	1.3838	1.0952	1.6533	1.1316	1.2751	1.751	1.857	1.5059	1	1.1514
13734_r_at	1.4697	1.3258	1.3333	0.59174	2.5909	0.34848	2.1061	1.0833	1.7652	-0.64394	0.63636	1
13736_at	1	0.86627	1.0651	0.77123	0.87194	0.76785	1.024	0.98907	0.89486	0.96414	0.99148	0.76447
13737_at	1.3517	1.311	1.2847	0.94976	1	1.012	1.9809	1.2129	1.7297	1.2225	1.6842	1.2847
13738_at	1.2932	1.213	1.1701	1.4532	0.93931	1.0395	1.2162	1.2836	1	1.5054	0.71451	1.1565
13739_at	-0.75	-0.66667	1	-0.47917	-0.29167	-1.1875	-2.0625	-0.375	-0.3125	0.33333	-0.79167	-1.1458
13740_at	0.92564	1.0654	1.6205	1.4654	1.7154	1.5795	0.91538	2.4013	1	1.0359	2.0641	1.2346
13741_at	0.73276	0.3298	0.20579	0.40053	1	1.0847	0.37246	0.35168	0.24934	0.34748	0.57515	0.78006
13742_at	1.7167	1.8833	1	2	2.6333	1.9167	1.95	2.4833	2.3	1.7333	1.95	2.45
13743_at	1.172	1.3781	1.5067	1.4171	1.7009	1.7474	1	1.3595	1.0951	1.6449	1.2281	0.99749
13744_at	1.4444	1	3.9444	1.3333	3.8333	-1.7222	3.3889	-1.0556	6.6111	6.3333	0.94444	1.8333
13745_at	1.5	1.375	0.8875	0.7	1.3	0.19938	0.8625	1.0125	-0.175	0.625	1	0.875
13746_at	1.1461	0.89071	1.0435	0.93332	0.82976	0.91779	1.1418	1.0276	1	1.0283	0.95621	1.2237
13747_at	-2.4429	1	-3.4429	-0.46429	-1.5357	-3.0643	-3.3929	1.35	-2.0005	-3.9929	-4.8714	-3.6429
13748_at	1.2853	1.3061	0.72436	0.8125	0.93109	0.87179	0.8766	1.3237	1	1.0545	0.90705	0.34135
13749_at	0.8083	0.47094	0.48092	0.65389	0.72269	0.89531	0.4361	0.28274	0.79482	0.70361	0.99825	1
13750_at	3.1111	3.4444	2.9444	2.5	1.8333	1.1111	4.1111	2.8333	1	3.3333	2.2222	1.4444
13751_at	1.2895	0.82882	1.1495	1.4928	1.7222	0.48374	1.1965	1.7353	1	0.80036	0.98284	1.0628
13752_at	-12.417	-1.0556	-3.0278	-3.25	-11.028	-5.2222	1.1389	-5.4444	1	-0.69444	-0.22222	-11.139
13753_at	1.9144	1.5625	2.5503	0.8356	1.4715	1.2188	1.7215	2.803	2.3207	1	1.0095	1.7867
13754_at	0.5	-1.8333	1	0.83333	-0.33333	0.83333	1.6667	-1.5	2	0.83333	-1.1667	0.66667
13755_at	0.62821	0.46795	0.76282	0.88034	0.42521	0.69872	0.48291	1.203	0.65171	1	1.0449	0.39957
13756_at	1	0.96774	1.4059	0.96864	1.6281	0.93817	1.103	0.65233	1.4194	0.90323	1.3199	0.86201
13757_at	1.8333	0.91667	0.41667	-3.1667	1.6667	1.4167	3.0833	2.6667	-2.6642	2.5833	3.5	1
13758_at	0.81127	0.94363	0.97549	0.19853	0.61642	0.21814	0.82108	-0.051471	0.66789	0.51593	1	0.51103
13759_at	1.0882	1.2856	1.0101	1	1.1394	1.507	1.2325	1.2498	1.2812	1.1228	1.0342	1.1529
13760_at	2.0063	0.96042	1.5	2.1292	2.4729	2.2042	1.7604	1.3521	1.6063	2.6604	3.1792	1
13761_at	-2.8	0.6	-1.8	-1.7	-4.9	-6.1	1.1	-2.8	1	-2.9	0.6	-2.5
13762_at	1.5667	0.83233	0.66567	-0.6	1.9333	2.4	1.3	2.1333	2.1667	0.36667	1	2.2667
13763_at	4	0.5	0.5	-1	5.5	1	8.5	-3	1	-5	0.5	-1.5
13764_at	1	0.99353	0.91379	1.1279	1.2845	0.92888	0.9648	1.7249	1.6961	0.89583	1.1753	0.81322
13765_at	1.0152	0.87879	1	1.145	0.025974	0.77489	1.1515	0.58009	1.4221	1.3658	1.0346	0.84632
13766_at	0.89286	0.55952	0.99405	0.92857	1.0595	1.8512	1	2.25	1.6845	0.52976	0.94643	0.20833
13767_at	1.2325	1.3352	1.1274	1.1578	1.2901	1	1.1321	1.1988	1.0856	1.3093	1.3612	1.1504
13768_at	1.1129	1.1749	1.4706	1.4186	1.1848	1.4948	1.1696	1.3231	1.0146	1.1297	1.218	1
13769_at	1.003	1.2121	0.80707	1	1.598	0.96364	0.8101	1.1677	1.096	1.1121	1.6	1.0141
13770_at	0.53333	1.0414	1	1.2186	0.62902	0.65824	1.0445	0.99902	0.84275	0.89098	0.91863	1.1702
13771_at	3.0833	-0.41667	1.9167	1	3.75	2.3333	2.2917	3.25	2.125	2.6667	2.625	1.5833
13772_at	1	-0.27564	0.70833	0.33654	1.0769	0.96154	2.6955	0.96795	0.36859	0.47115	0.94231	1.5321
13773_at	1.6088	1.2292	1.0324	0.97222	1.0718	1.2778	1.331	1	1.2315	1.3009	1.0185	1.3611
13774_at	0.83333	-3.8333	-6	1	3.3283	-8.5	-2.1667	-4.1667	-0.16667	-3.1667	-3.3333	2.3333
13775_at	0.40084	1.6853	1.0804	1.7556	0.63508	0.72038	0.27447	0.58718	0.19947	0.62038	0.84212	1
13776_at	0.76667	1.3667	-0.050833	0.66667	0.43333	0.26667	1.1	0.36667	0.41667	-0.016667	-0.33333	1
13777_at	0.91667	-1.2917	0.875	0.83333	-0.083333	1	-0.375	-1	-0.41667	-2.1667	1.0833	-0.49833
13778_at	0.46667	0.225	0.89167	1	0.61667	0.81667	-0.333	-0.10833	0.28333	0.20867	0.66667	1.3083
13779_at	1.1	-0.975	1.725	1.425	-1.6	1	-0.125	-1.025	0.325	-1.55	-0.05	-0.75
13780_at	0.079197	0.43421	0.54079	0.33289	1	0.64079	0.30789	0.28421	0.23553	0.13183	0.36053	0.66053
13781_at	1.7278	1.212	1.3273	1.3663	1.061	1.1727	0.82195	1.5859	1.931	1	0.57976	1.558
13782_at	2.0007	1.9003	1.562	2.0983	1.0192	1.0527	1.7564	1	2.3241	1.9701	1.5712	1.5214
13783_s_at	2.3889	0.29167	-0.25	-0.055556	0.69444	-0.40278	0.66667	1.125	0.18056	-0.069444	1	1.2778
13784_at	1.0922	1.2735	1.3235	1.5686	0.89878	1.1398	1.589	1.2631	1.261	1.2533	1	1.2233
13785_at	10.653	3.7627	10.898	1.6525	11.703	15.619	1	3.5169	0.9661	2.0593	1.7288	1.5763
13786_s_at	1	0.76389	-0.041528	0.18056	0.70833	0.027778	0.13889	0.125	0.041806	0.83333	0.15278	0.083333
13787_at	2.8571	-3.25	0.64286	-1.25	0.068929	0.92607	1	2.7857	1.4286	1.1429	0.17857	0.96429
13788_at	0.50125	1	1.7679	1.3929	1.3393	1.2679	-0.25	0.48214	0.875	0.58929	2.4821	1.625
13789_at	1.1481	2.5994	0.89474	2.5214	2.7934	1.2865	2.0838	2.4483	1.8704	1.077	1	1.8743
13790_s_at	0.72917	1.5	0.86806	1.125	0.59028	1	1.9583	2.125	1.4028	1.4583	1.7153	0.875
13791_at	1.1504	1.4373	1.4799	1.0388	1.0652	1.3033	0.76692	1.0739	1.3409	1.0401	1	1.01
13792_at	1.3	1.2333	1.5333	0.65556	2.6778	0.52222	1.4556	1	1.5556	0.98889	0.71111	-0.2
13793_at	1.235	0.71688	0.73956	1.7668	1.176	1.3267	1.1525	1.2486	1	0.80944	0.88657	1.5236
13794_at	2.495	2	7.5	4	1	-4.5	2.5	0.5	2.5	4	4	2
13795_at	-1.5	2.5025	-2	-1	1.5	1.25	0.75	-2.5	-4.25	1	2.75	1.25
13796_at	-0.745	-3.8333	3.8333	4.9167	1	-0.66667	-3.0833	6.8333	-3.3333	6.5833	0.83333	0.91667
13797_g_at	9	5	-1.0025	7	4	9.5	4.25	4	1.5	1	7.25	5
13798_at	1.8398	1.483	1.7886	1.2545	1.8239	1	1.3955	1.3398	1.275	1.5489	1.4534	1.425
13799_at	-0.28977	1.4403	0.034091	-0.09375	-0.15909	1	1.5653	2.2102	1.517	1.2926	0.57386	0.0625
13800_at	4.0167	3.5833	3.4333	1.9333	2.8667	1.9833	1.85	3.05	2.8667	2.3833	1	4.3333
13801_at	1.4286	-5.2143	-0.14286	-8.6429	3.9286	-0.14286	-9.3571	0.57143	-2	-5.7857	1	6.5714
13802_at	1.1	1.75	-0.45	0.7	1.05	0.75	0.65	0.7	0.1	1	1.95	1
13803_at	0.61667	0.0095238	1	0.60952	0.29524	0.64524	0.98095	0.53571	0.39286	1.6643	0.2381	0.87857
13804_s_at	0.59028	0.70139	1.2569	0.61111	0.625	0.81944	0.51389	0.61111	0.69444	0.97917	1.0069	1
13805_at	1.1451	0.36471	0.60196	0.64118	0.33529	0.18824	0.52353	0.53137	1	0.7451	0.28235	0.42353
13806_at	0.60769	0.56667	1.2615	1.5846	2.3821	0.35897	1.1026	0.83372	1.1795	1	0.51026	1.3744
13807_at	1.123	1.2308	1.2192	1.1416	1.2178	1.1172	1.5128	1.1466	1.3131	1	1.0372	0.97201
13808_s_at	0.88636	1.0398	0.52083	0.81818	0.86174	1	0.98485	0.72727	1.5436	0.89962	1.1837	0.85795
13809_at	-1.2505	2.15	2.85	-0.2	1.6	1	0.05	0.1	1.3	0.2	1	0.95
13810_at	0.73644	0.57314	0.76166	0.91488	1.1271	1	0.84565	0.79395	0.56532	0.92245	0.75448	0.77856
13811_s_at	1.4464	0.77976	0.19643	1.7024	-0.095238	1.244	-0.13095	1.1071	1.4048	1	0.42262	0.34524
13812_s_at	1.7603	1.0054	1.9474	0.88891	0.75349	1.2712	0.7576	1	0.60286	1.2292	0.93846	1.622
13813_at	6.8333	4.7917	3.875	3.6667	3	1	2.0833	0.16667	7.25	6.4167	2.6667	6.125
13814_at	2.5	1	2.505	2	3.5	10	2	1	6	1	4.505	2
13815_at	1	0.75	0.625	1	-0.10125	-0.3	0.6	0.575	1.125	1.625	0.325	0.925
13816_at	0.375	0.52778	0.31944	0.22181	1	0.72181	0.625	0.5	0.26389	0.59722	0.44403	0.93056
13817_at	1	0.89652	0.7013	0.7487	1.4417	1.1065	0.97	0.88739	0.7013	0.78696	0.68435	1.3561
13818_s_at	0.72995	0.85027	0.59626	0.053476	0.81016	0.55348	0.74866	0.75936	0.4492	1	1.1497	0.50267
13819_at	1	1.3125	1.5893	1.3482	0.58929	0.88393	1.9107	0.875	1.0893	1.6696	1.2143	1.3125
13820_at	2.25	1	1.6667	-0.33333	0	1.0833	-1.4167	0.25	-3.4167	0.75	0.083333	-0.66667
13821_at	-0.2	1.0975	2.95	-0.2	1.9	2.35	-1.5	0.25	3.15	1	2.2	3.15
13822_s_at	1	0.75	3.25	0.25	-1.75	2.25	0	-0.25	0.25	2.5	1.5	0.25
13823_at	1.125	2.6875	4.5625	-0.1825	2.625	3.5625	2.25	3	1	3.9375	12.25	-0.6875
13824_at	1.428	1.1214	1.3119	0.84702	1.319	1.306	1.3536	0.96488	1.1554	1.0006	1.1863	1
13825_s_at	0.86401	0.75424	0.67444	0.68064	0.81299	1	0.84321	0.84027	0.71303	0.69261	0.67157	0.80207
13826_s_at	-0.33333	1.3333	0.66667	2.1667	0.75	2.3333	1.3333	-0.16667	-0.16667	1	1.4167	0.58333
13827_at	0	1	0.25	1	-0.125	1.125	0.625	1.5	-0.5	1.125	1	0.3775
13828_at	0.66667	1.25	0.0025	2	1.25	1.5	1.5	1.3333	1	1.3333	-0.16667	-0.25
13829_at	1.1136	1.136	1	1.4029	1.2082	1.1404	1.2637	1.2024	1.1886	1.1708	1.2758	1.1748
13830_at	2.75	-1.5025	3	-3.75	4.75	-0.25	-0.75	3.5	-2.5	1	6	-1.5025
13831_at	0.51974	1.2456	1.0526	1	0.99561	1.0811	0.94079	1.2588	1.0439	0.21491	0.6864	0.69079
13832_at	1.9432	2.0636	1.9773	2.0977	1	2.2455	2.4023	2.5273	1.8182	1.4341	2.8636	1.4
13833_at	1	-1.925	-0.35	-0.275	-0.125	0.85	1.1	-0.025	0.1	-0.85	-0.05	0.6
13834_at	1.75	-1.6667	2.5	2.1667	1.75	1	0.83333	0.83333	0.83333	1.7508	2.3333	-0.16667
13835_at	0.40951	0.10606	0.57197	0.78788	1	0.68561	0.61364	0.29545	0.59848	0.96591	1.2689	0.29545
13836_at	0	0.29167	0.00125	1.1667	1	1.2083	1.25	1.7917	-0.41667	-0.083333	1.5	0.5
13837_at	2.1667	-0.16667	0.94444	1.7778	1.2778	2.3889	1.7778	3	3.3889	1	0.77778	0.16667
13838_g_at	0.59875	-0.55	0.4	0.225	-1.475	1	0.325	-0.5	0.55	-0.05	-0.05	0.4
13839_s_at	-5.8333	-0.5	1	4.5	-1.3333	-4.1667	-2.1667	2.5	1	0.5	-1.5	0
13840_at	6.5017	-0.83333	4	-3	-0.5	2.5	3.5017	4.1667	-5.5	0.16667	1	2.5
13841_at	1.3082	1.2645	1.1818	1	1.1427	0.74	1.2373	1.2136	0.38909	1.4636	1.0327	1.0709
13842_at	0.35417	-0.62917	1	0.67917	1.0792	0.3125	-0.045833	0.73396	-0.1625	0.42917	0.42917	0.7375
13843_at	1.3333	0.91667	0.25	0.83333	0.41667	0.875	1.2083	1	0.79167	1.2917	0.83333	0.625
13844_at	2.5	0.25	5	3.25	2.75	1	0.25	5.75	-1.9975	2.25	0.75	3.5
13845_at	1.576	1.5392	1	1.6716	1.5588	1.8554	1.3848	0.87745	1.4216	1.2132	1.5172	1.3382
13846_s_at	0.78696	0.71304	-0.24348	1.5	2.1478	-0.67391	-0.25652	1.8783	2.4348	1.4957	0.24013	1
13847_at	1.2	1.3	0.65	0.8	0.45	0.55	1.35	0.75	0.9	0.95	1	0.35
13848_at	1.0455	1.0204	1.2541	1.0163	1.1853	1.141	1.0052	1.1136	1.0408	1	1.0822	1.155
13849_at	-3	-2.5	9	4	15	-1	-12	-1	1	14.5	2.5	8
13850_i_at	1.2939	1.9207	1	2.46	1.5734	2.1988	1.4349	1.6624	1.8095	2.1161	1.6303	1.266
13851_s_at	1.4083	0.083333	1.1417	1.6917	1.5	-0.21667	0.041667	0.25	1.1583	1	1.95	0.275
13852_at	1.4167	1.1667	4.1667	2.5	4.6667	1	1.8333	0.75	0.16667	-1.9167	1.3333	1.5
13853_at	0.80556	1.0694	2.6667	1.7639	1.375	1.4444	2.1389	1	1.2222	2.5972	1.5556	0.33333
13854_at	1	0.33333	-0.25	0.16667	-1.1667	2.4167	-1.25	2.0833	-2	0.41667	-3.3333	-1.3333
13855_at	1.1617	1.139	1.4272	1.2518	1.6373	1.3297	1.403	1.4145	1	1.4282	1.35	1.0361
13856_at	0.64253	0.72851	0.87557	1	1.0385	1.181	0.81448	0.97964	1.1991	1.6018	0.8914	0.88462
13857_s_at	1.125	2.3333	2.7083	0.66667	1.125	0.45833	1	0	2.25	0.70833	1.125	1.5417
13858_at	1.3705	1	1.2568	0.98864	1.2307	1.1693	1.2352	1.1943	1.4761	1.1205	1.4068	1.1534
13859_at	2.0025	-1	0.5	-0.25	-3.5	0.75	-2.9975	2.75	2.25	-0.25	3	1
13860_s_at	1.5443	1.1532	1.1959	1.2633	1.2267	1.3526	1.2322	1	1.2781	1.1362	1.2364	1.529
13861_at	1.85	1.875	0.7	3.8	1	2.225	5.3	0.625	4.1	5.95	2.1	3.875
13862_at	1	3.25	4.75	3.25	4.25	3.5	2.5	4.5	0.5	1	1	1.25
13863_at	1.2279	1.0858	1.3113	1	0.78431	0.91667	0.84069	1.1593	1.4608	0.69853	0.92157	1.5172
13864_at	0.79231	1.2769	1.1462	1.8231	1.1692	1.0154	1	0.85385	1.5615	2.7385	2.0231	1.1154
13865_at	1.3704	1.7667	2	1.6704	1.6741	1.3296	2.1704	1	1.337	1.5889	1.6074	1.4444
13866_s_at	-0.070714	1	0.57143	0.42857	0.28643	-0.14286	1	0.28571	0.42857	0.5	0.42857	0.92857
13867_at	-0.63889	1	0.66667	0.86111	1.0556	2.1667	0.91667	-0.058056	1.1111	1.1667	1.4167	-0.083333
13868_at	0.80401	1.0882	0.93182	0.69285	1.0919	1	0.82066	0.6758	0.98783	0.71758	0.9367	0.90381
13869_at	0.76087	1.3094	1.209	1.2659	0.38294	1.2258	0.53679	0.71572	1.3428	0.73913	1	1.3027
13870_at	1.5155	2.3924	1	2.5836	1.8375	2.4311	2.0046	1.5077	2.1649	1.3289	1.5147	2.5302
13871_at	0.19841	-0.16402	-0.10582	0.96561	-0.33598	-0.3545	0.15873	0.44974	0.48677	0.12963	1	-0.52116
13872_s_at	1.6857	1.65	1.3	1.5071	1.2571	1.8	1	1.5714	1.5429	1.0071	1.2929	1.2929
13873_at	-3.3333	1.1617	-1.1667	0	0.32833	2.3333	0.16167	1.8333	-3	-3.6667	1	-0.17167
13874_at	1	1.8042	1.9333	0.3	1.975	2.2708	1.6	1.0583	1.2292	1.8167	0.10417	-0.9875
13875_at	3.6667	1	-2.1667	0.5	-1.5	-0.495	0.5	1.8333	-1.3333	1	-1.6667	1.6667
13876_at	1.5796	1.2501	1.9087	1	1.5847	1.6412	2.0024	1.5539	1.8889	1.4121	1.5288	1.7688
13877_at	1	1.2019	1.8013	1.5385	1.0385	1.7404	0.34615	1.2724	1.6667	0.94231	0.65385	0.8141
13878_at	0.67857	1	1.2619	1.9405	1.7738	1.6786	0.95238	0.25	0.50083	1.7619	2.0952	0.54762
13879_at	1.7623	2.2652	1	1.3449	0.85797	1.358	1.7391	1.3565	1.3797	2.5406	1.7362	1.2478
13880_s_at	1.5259	1.2731	1.4721	1.2548	1.0548	1.3786	1.4075	1.215	1.2901	1	1.498	0.98265
13881_s_at	2.7778	6.7778	0.94444	2.1667	3.1667	2.0556	1.8333	2.0556	1	7.5556	1.3333	1.2778
13882_at	1	-0.24875	0.625	1.125	-1	0.75	-0.375	2.625	3.125	1.375	-0.375	0.25
13883_at	0.89912	1	0.98872	0.93985	0.93922	1.057	0.84774	0.87719	0.77632	1.1272	1.2484	0.91291
13884_at	1.129	1.1235	0.78793	1.2396	1.0124	0.97051	0.85534	0.97671	1.0064	1.0263	1.2282	1
13885_at	0.35606	0.18939	1	0.87879	0.41856	0.058712	0.64583	0.11364	-0.23864	0.61174	-0.23864	0.83523
13886_at	3	-2.5	1	0.5	3.5	-1	6	2.5	4.995	-5.5	-7	-0.5
13887_s_at	1.065	0.87825	0.87711	1	0.92723	1.078	1.0699	1.0869	1.0695	1.2863	1.1396	1.0996
13888_s_at	0.5	1	-2.4167	-5.0417	-8.75	-3.0833	-7.4583	-5.0417	-4.25	-10.125	-3.4167	-4.8333
13889_at	0.68137	0.78431	0.73284	0.17157	0.15686	1	0.52206	0.75	0.52206	-0.63725	0.15441	1.4167
13890_at	0.9697	1.0368	1.4892	1.2208	1	0.80736	1.5065	1.8139	1.2706	1.2684	1.7294	0.83333
13891_at	3.0833	1	1	1.8333	3	1.1667	1.8333	0.083333	0.25	0.91667	1.5	2.3333
13892_at	1.5	-2.5	-2	1	-1.5	0.5	4	-4	0	2	4	0.5
13893_at	-0.725	0.6	-0.00125	-0.125	-0.25	0.175	-0.7	0.325	-0.475	1.05	1	0.875
13894_at	1.5	1.505	-2	-1	-1	-3.5	-2.5	-0.5	4	3.5	1	0.5
13895_at	1	1.2782	1.2448	0.90661	1.1779	1.4737	1.6981	1.3556	1.2323	1.0661	1.0239	1.2859
13896_at	0.88331	1.0199	1.4086	1	1.0352	1.4331	1.4526	1.092	1.3875	1.1161	0.98087	0.9139
13897_at	1.0136	0.9096	0.99592	1.0003	1.1415	1.0833	1	0.93016	1.0511	1.0852	1.1015	1.02
13898_at	1.1875	-3	4.8125	-1.5625	3	5.0625	-1.0625	1	-0.255	4.5625	7.125	0.3125
13899_at	1	1.8118	5.1765	6.0686	2.8647	3.4118	4.7059	3.451	5.3235	6.4275	7.0824	5.3412
13900_s_at	2.2702	2.7143	1.9071	1.8702	2.0619	1.2881	1	1.5655	2.3548	2.806	1.4238	1.8167
13901_at	0.87213	0.89052	1.0835	1.2705	0.88546	1	0.80176	0.73002	0.85439	0.66244	1.1754	0.70306
13902_at	0.7472	0.65424	0.71822	0.90828	0.63416	0.57971	1	0.47329	0.87246	0.43975	1.0213	0.52153
13903_at	1.2525	1.0805	1.3702	0.80212	1	1.3848	0.80345	1.0574	0.63426	1.2435	0.84883	1.0706
13904_s_at	1.0963	0.94701	1.22	1.0272	0.78822	1.0246	1.0241	0.7796	0.89521	0.89332	1	0.89505
13905_s_at	1	0.65787	0.92701	1.0395	0.84315	0.77188	0.96752	1.2059	0.79013	0.84317	1.0476	0.92984
13906_s_at	0.88644	0.80729	0.95149	0.95173	1.0126	1.0464	1.211	1	1.0643	0.97929	0.87836	1.2162
13907_at	1.0963	0.71053	0.97172	0.98937	1.3272	0.86553	1	1.1651	0.86925	0.88824	0.77905	0.88679
13908_s_at	0.76978	0.78664	1.2091	1.3935	1.1675	0.77293	0.61394	0.65965	1	0.9337	0.76691	0.85839
13909_at	0.81169	1.0563	0.92424	1.2381	0.32684	0.85281	0.74242	0.66667	0.75541	1.5866	1.4935	1
13910_at	1	1.407	1.4934	1.4237	1.7682	1.9403	1.1172	1.5356	1.4624	1.6639	1.8949	1.1907
13911_at	0.77778	0.65278	0.93056	0.34722	0.51389	0.72222	1	0.81944	0.65278	0.5	0.43056	0.90278
13912_at	1	1.2941	6.6176	-6.5294	2.4412	0.55882	-3.3235	1.7059	4.7059	0.12265	7.3529	4.6765
13913_s_at	1.1573	0.56993	0.62587	1	1.1224	0.6049	0.45804	1.2343	0.87762	0.28322	0.43706	0.50699
13914_at	0.57862	0.75491	0.58139	0.52518	1	0.49754	0.65387	0.58784	0.44779	0.30651	0.33047	0.85227
13915_at	0.36818	0.30909	1.1682	1.2636	1.0273	0.70909	1.15	1.1136	0.88182	1	0.85455	0.59545
13916_at	0.81677	0.95083	0.9912	1.2459	0.64337	1	0.92961	0.65114	0.87578	0.65528	1.1501	0.21325
13917_at	1.2218	0.96542	1.058	0.90452	1.3438	1	1.0369	1.0047	1.185	0.74879	1.1603	1.146
13918_at	0.86584	0.60482	0.68623	0.50945	0.97061	0.60027	1	0.61148	0.83029	0.68704	0.68848	0.76364
13919_at	0.66667	0.4697	0.74242	0.56061	0.9697	0.89394	0.77273	1	0.98485	0.81818	0.92424	0.83333
13920_at	1.1282	0.91893	0.96875	0.95879	0.95199	0.5308	0.78487	0.52853	1.3673	0.95607	0.66712	1
13921_at	2.3	3.9	0.75	1.9	2.6	4.95	1.2	2.2	1	1.85	0.7	0.1
13922_g_at	0.78571	1	1.2857	3.6429	0.85714	0.85786	0.85714	1.7143	1.3571	0.35714	0.92857	1.5714
13923_at	1.9448	1.7212	1.5886	1	1.4272	1.0895	1.474	1.6628	1.3776	1.3873	0.94295	1.4318
13924_at	0.86538	0.71795	1.3205	0.49359	1.2308	0.87821	0.25641	0.69872	1	1.3077	1.1538	0.48077
13925_at	-0.083333	1	0.16667	-0.66792	-0.29167	0.375	-1.2083	-1.25	-0.125	-0.79167	0.41667	-1.25
13926_at	0.85824	0.71137	1.1271	0.93934	0.94572	1.1699	0.77458	0.79885	1	0.90166	1.0255	0.82248
13927_at	1.4338	0.75997	1.042	1.0094	1	1.0363	0.51458	0.62426	0.50015	1.0926	0.74405	0.81682
13928_at	0.78333	1.2667	0.41667	-0.16617	1	-0.083333	0.05	0.51667	0.6	0.46667	0.53333	0.18333
13929_g_at	0.82454	0.73187	0.92454	0.84762	0.92308	0.84505	1.1271	0.91868	0.69194	0.7989	1	0.74066
13930_at	-8.8889	-6.2222	-2.6111	-5.8889	-2.6667	-7.4444	-6.3889	-2.2778	-2.6111	-5.5	-8.3889	1
13931_at	6	1	2.75	-2.25	0.75	-0.5	-7	2.5	5.75	-3	3.4975	-1.5
13932_at	1	1.0267	0.94179	0.83205	0.79692	0.90897	0.69949	0.88923	0.79897	1.1208	1.1523	0.48231
13933_at	0.96235	1.0852	1.0504	0.97588	1.049	0.92251	1	0.81835	1.0983	1.1009	1.1838	1.2818
13934_g_at	0.67027	1.0166	0.74122	0.9251	0.86231	0.74807	0.67422	1	0.68133	0.84861	0.75667	0.68906
13935_at	1.0074	0.97989	1.0035	1.1708	0.87918	1	0.98359	0.89849	0.95109	0.89881	1.001	0.8129
13936_s_at	4.4	-0.6	8	1	-0.095	1.3	-0.495	0.7	-1.3	-12.1	-4.4	-2.2
13937_at	0.16667	-0.83333	0.33333	-1.3333	-0.66667	0.5	-0.5	-0.33333	-0.33333	1	0	-2.5
13938_at	0.66186	1.0521	0.74679	0.72196	0.60897	0.99119	1	0.85657	0.42067	0.90144	1.0008	0.8101
13939_at	0.71111	0.74167	0.7	1.1222	0.80278	0.38333	0.41389	0.48611	0.63889	1.0861	0.575	1
13940_at	1.1134	1.1072	1.1703	1.1271	0.95013	1.0232	1	1.1135	1.3432	1.3367	1.2026	0.99223
13941_at	-0.27273	8.1364	4.1818	3.6818	8.5909	7.5909	1.7727	4.5	1	-0.31818	12.727	0.045455
13942_at	1.2911	1.2809	0.85162	0.81549	1.28	0.89796	1.0462	1.2264	1	0.7449	0.74778	1.2137
13943_at	1	0.84984	0.68934	1.0009	1.0124	0.85063	0.91818	0.66113	0.70893	0.82508	0.81034	0.83135
13944_at	1	0.69593	0.67344	0.82114	0.74905	0.60271	0.40867	0.63144	0.79458	0.84336	0.69919	0.45176
13945_at	0.79688	0.35938	0.84375	2.0781	0.51578	1.3125	1	1.7656	0.76563	0.5625	0.3125	1
13946_s_at	3.5	-2	7	-3	-2.5	-1.5	-0.495	0.5	-2.5	1	-1.5	0.5
13947_at	0.90598	0.37607	0.88034	0.58333	0.80128	0.82479	0.84829	0.75641	0.88462	1.4551	1	0.89316
13948_at	0.87872	0.99059	1.0612	0.81489	0.88021	1	0.86512	0.91567	0.91186	0.93688	0.92392	0.69774
13949_s_at	0.77255	0.96453	1.1895	1.2275	1.4822	1	1.2344	1.3743	1.5635	0.82371	0.92656	0.49697
13950_s_at	0.58737	0.46023	0.36735	0.41952	0.40483	1	0.49313	0.51702	0.45806	0.33328	0.43087	0.53744
13951_at	0.89608	0.97525	0.88851	1.0428	1	1.4667	1.2083	0.93926	1.07	0.97946	0.92288	1.002
13952_at	1.4167	1.2	1.1944	1.4222	1.3083	1.3083	0.91111	1.0917	0.87222	1	1.2111	1.3667
13953_at	1.2513	1.4387	1.4761	1.3195	1	1.1096	1.3759	1.129	1.1461	1.3986	1.1045	1.132
13954_g_at	1	0.90802	1.3227	0.7484	1.3072	1.3122	1.1652	1.0909	1.1605	1.1031	1.723	1.9259
13955_at	8.2	5.5	1	4.9	5.8	3.6	4.1	3.5	7.7	3.6	3.8	2.8
13956_at	1	1.2887	1.0175	1.0967	0.79198	0.88409	0.91149	0.97689	1.0059	1.029	1.244	1.2753
13957_at	0.52431	0.96644	0.47917	0.97685	0.91088	0.33102	1	0.5787	0.22454	0.38426	0.33218	0.6169
13958_at	0.4082	1.5909	1	0.87968	1.1346	0.53476	1.4216	1.1007	1.1292	1.1898	1.2914	1.4394
13959_s_at	0.94076	1.0915	1.0522	1.0995	0.98762	1.2834	0.60964	1	1.1844	1.1684	0.99248	0.94872
13960_at	0.68134	0.76832	0.71264	0.8551	0.76618	0.86506	0.82716	1.0449	0.59038	0.66761	0.66529	1
13961_at	0.30769	1.025	0.82692	0.47115	0.21538	0.44423	0.24423	0.44423	0.30769	1.1077	1.1673	1
13962_at	1.141	0.99177	0.92474	0.82236	0.95342	1.0226	0.74823	0.8948	0.89147	0.97393	0.89754	1
13963_at	1.7621	1.3733	1.471	1.0748	1.4781	1.2217	1.2331	0.79458	1.5015	1	1.445	1.1635
13964_at	0.88269	1	0.99672	0.72362	0.75319	1.0006	0.80151	1.0315	1.0186	0.87909	0.95577	0.88808
13965_s_at	0.37275	0.60407	0.16704	0.47309	1	0.41651	0.30073	0.2391	0.22893	0.13637	0.27252	0.34163
13966_at	0.69231	1.3051	0.89359	1.0949	0.78462	1	0.76282	0.75385	1.0141	1.041	0.90513	0.77692
13967_at	0.96161	1.0979	1	0.92347	1.0134	0.90683	1.182	0.94628	1.2406	0.72105	1.0509	0.95513
13968_at	1.289	1.0985	0.87554	1.0357	1	1.3788	1.1753	1.2284	1.5671	1.2251	1.0141	0.80844
13969_s_at	1.0722	1.2444	1.1722	1.3093	1.2667	0.86111	1.3852	1.6	1	1.1537	1.1241	1.6944
13970_at	-1.6032	0.57937	0	-1.119	-0.56349	-0.19048	1.0714	-0.30159	0.57143	1	-1.4291	-0.6746
13971_s_at	1	0.52868	0.54585	0.49792	0.53302	0.19491	0.46528	0.31981	1.0155	0.67302	0.59849	0.42811
13972_s_at	1.4943	2.1241	2.5947	2.3684	1.5966	1.7585	2.4403	2.2576	2.1752	1.3826	1.6837	1
13973_at	0.73526	0.17234	0.24938	0.4024	1.0159	0.23364	0.72524	0.2951	0.49227	1	0.37898	0.40212
13974_at	0.84297	0.72978	0.55641	0.60131	1	0.64563	0.54193	0.93003	0.51336	0.59524	0.95836	0.59397
13975_at	0.55285	0.54228	0.59884	0.54149	0.4268	0.78224	0.46089	0.58589	0.73573	1	0.65592	0.54017
13976_at	-4	6.5	-5.5	0	10.5	-0.5	3	7.5	1	-2	-2.5	4
13977_at	1.0273	0.82474	0.97708	1	0.69556	1.0968	0.99741	0.77331	0.87146	0.92072	0.74894	1.1092
13978_at	0.78709	1.0536	1.2356	0.91346	0.57212	0.84272	0.78503	0.62225	0.89973	1.0769	1	0.90316
13979_at	1.6357	0.52143	0.93571	0.31429	1.0786	0.9	0.68571	1	1	1.0714	0.81429	0.92143
13980_s_at	0.9375	0.89732	1.0729	1	0.97619	1.0818	0.9747	0.90625	0.89583	0.85565	0.81101	0.9003
13981_s_at	1.2346	1.2599	1.461	1.1978	1.0967	1.4761	1.3393	1	1.6353	1.3783	1.3882	1.5967
13982_at	1	0.23858	0.64516	0.53562	0.62903	0.63508	0.76075	1.0551	0.84745	0.76949	0.67675	-0.0040323
13983_at	0.94667	0.89792	1	1.0075	1.0317	0.89917	0.85042	0.91458	0.89958	0.97	0.84417	1.0796
13984_g_at	1.0627	1.1921	1.2719	0.9191	0.40707	0.91244	1.1596	0.88031	1.0732	1	1.0484	1.073
Elf3	1.2267	1	1.5136	1.2794	0.85636	1.2315	0.44424	1.9521	1.0552	0.73212	0.81485	1.1497
13986_at	0.56818	0.53636	1.4273	0.60045	1	0.80455	1.9045	0.61364	1.4091	0.83636	0.26364	0.71818
13987_s_at	0.20833	0.15278	-0.23611	0.43056	0.56944	0.75	0.20833	0.29222	0.23611	1	0.083889	0.13889
13988_at	1.0333	0.73333	0.5	1.2	1.0667	1	0.78333	0.88333	0.86667	1.0167	0.56667	0.91667
13989_at	1.5467	1.5194	1.1842	1.46	1.5891	1.6242	1	1.5903	1.4903	1.3388	1.2218	0.98788
13990_at	0.69565	1.2191	0.97993	0.95987	1.0234	0.91973	0.61873	1	1.2107	1.2943	0.94147	0.95652
13991_at	2.025	1	1.05	1.95	1.125	0.35	1.125	1.3	0.575	0.825	0.25	0.6
13992_at	0.4348	0.54951	0.90931	0.58186	0.36422	0.91225	1	0.45637	0.45098	0.43971	1.0912	0.4
13993_s_at	1.2153	1.0915	1.1051	1.5357	1.2201	1	0.90017	0.85092	1.2014	1.1835	1.2903	1.1857
13994_at	8.2	13.4	11.1	4.1	7.6	2	1	5.8	5.9	7.8	7.8	7.9
13995_at	0.84383	0.71897	1.215	0.97679	1.0317	1.2347	0.81617	0.75317	0.9533	0.94113	1	0.93925
13996_at	2	-3	-0.755	1	2.745	0	-0.5	1.745	-2.25	3.25	-2.75	2.25
13997_at	1.4241	0.96649	1	1.2351	1.1519	1.2988	1.2155	1.1437	1.044	1.1462	1.131	1.0645
13998_at	1.0363	0.81697	1.0895	1.0851	1	0.95309	1.1775	1.3216	1.132	1.0994	1.2747	1.2299
13999_at	1.1135	1.2066	1.3967	1.072	0.90913	1.4201	1.4868	1	0.84879	1.4819	0.74661	1.1384
14000_at	1.2018	1.2955	0.91545	1.1218	1.3673	1	1.6373	0.99545	1.4127	1.1382	1.1218	1.1091
14001_at	0.9005	0.79881	1.0841	0.89909	0.84291	0.92828	1	0.93519	0.78578	0.86441	0.99608	0.78264
14002_g_at	1.0478	0.79786	1.0168	1.1381	0.97656	0.99697	1.0535	1	0.99581	1.1763	0.89277	1.1592
14003_at	4.9417	7.15	8.275	4.8	18.458	1	1.0167	-1.3833	1.8	0.48333	13.742	8.675
14004_s_at	1.0749	0.83645	1.1787	0.73708	1.2101	0.86854	1.1121	0.99332	1	0.89461	0.91043	1.0566
14005_s_at	0.66216	0.97297	0.52703	1.2838	1.5541	0.97297	1.4865	0.52703	1	0.48649	0.85135	0.71622
14006_at	1.35	1.1377	1.299	1	1.7191	1.3596	1.5061	1.5558	1.5697	1.1561	1.572	0.99437
14007_at	0.9933	0.97098	1.5558	1.0804	0.87388	0.89621	0.92746	0.81027	1.0446	0.76674	1	0.99442
14008_at	1.2942	0.92269	1.0578	1.0212	1.1209	1	1.0057	1.1142	1.0664	1.0607	1.2999	0.97911
14009_at	1.4421	1.7021	2.669	2.4497	2.1726	2.9551	2.3478	2.3923	1	1.6334	2.7486	2.8214
14010_at	1.3878	1.0921	1.2631	1.3318	1.3004	1.5208	1.4214	1.5033	1	1.091	1.1656	1.3056
14011_at	0.89712	1.1713	1.0116	0.89838	0.84876	1	0.80999	0.87013	0.89775	0.95466	0.99145	1.027
14012_at	2.25	3	-8.25	-2	3.25	1	-4	4	4.25	3.25	1	7.75
14013_at	0.58307	1.2415	1	0.95093	1.6083	1.2969	1.1465	1.2506	1.4213	1.4666	1.0552	1.0167
14014_at	1	1.1096	0.87616	1.2468	0.90819	1.3402	0.88992	0.91125	0.97636	1.2518	1.1378	1.2105
[truncated: 6,611 more rows]

## Sheet: Yst_MetabolicNet
	0	2	4	6	10	12	14
ERG11	0.89	0.84	0.76	1.14	1.19	2.61	2.3
PYC2	0.85	0.81	1.3	1.34	1.26	1.4	0.37
FUN43	1.03	0.76	0.75	0.85	0.89	1.13	1.08
YAL053W	0.87	0.75	0.85	1	1.24	1.43	1.04
ACS1	1.59	1.14	1	1.14	1.23	0.36	0.08
YAL055W	1.47	1	1.09	1.04	1.24	0.78	0.54
YAL056W	0.99	0.64	0.84	1	1.06	0.92	0.71
CNE1	0.97	0.81	0.87	0.97	1.15	0.98	1.07
YOL109W	0.65	0.64	0.53	0.68	0.89	0.41	0.36
YAL065C	1.1	1.53	0.88	1.03	1.28	0.89	0.81
YAL066W	1.5	1.16	0.98	1.19	1.14	0.94	0.96
YAL067C	2.17	1.98	1.33	2.04	1.85	0.74	0.85
YAR002AC	0.96	0.87	0.87	0.89	1.05	1.12	1.3
FUN17	1.02	1.27	0.84	1.13	1.25	1.04	2.52
FUN16	0.99	0.98	0.83	1.18	1.07	1.01	0.82
TFC3	1.31	0.52	1.11	0.99	1.25	1.02	1.1
VPS8	1.01	0.7	1.03	1.03	1.18	0.96	0.54
TEF5	0.85	1	1.03	1.56	1.91	2.9	5.04
YAL004W	0.9	0.94	0.94	1.03	1.15	0.98	1.14
SSA1	0.92	0.97	0.97	1.01	1.09	0.99	1.11
YAL007C	0.95	0.79	0.93	1.11	1.04	1.13	1.38
FUN14	0.98	0.68	0.8	0.81	1.11	0.47	0.74
SPO7	0.99	0.78	0.89	1.21	1.2	0.87	1.18
MDM10	2.27	1.07	0.97	1.85	1.89	0.78	1.14
FUN36	1.03	0.9	1.13	1.58	1.48	1.11	1.24
CYS3	0.93	1.01	0.68	1.49	1.66	2.38	5.74
DEP1	1.69	1.22	1.07	1.65	1.57	0.86	1.08
FUN34	1.08	1.32	1.17	1.37	1.3	1.05	1.73
FUN33	1.05	1.16	1.16	1.11	0.95	0.56	0.88
TPD3	0.9	0.94	0.9	1.05	1.12	0.74	1.06
FUN31	1.08	1.03	1.11	0.8	0.74	0.61	0.36
YAL018C	2.34	2.09	0.9	1.87	1.5	0.63	0.85
FUN30	1.02	1.11	1.04	1.39	1.32	2.04	1.68
ATS1	1.09	1.15	1.17	1.22	1.23	1.3	1.6
CCR4	0.93	0.93	1.01	1.26	1.16	1.11	1.1
FUN26	1.26	1.13	0.65	0.89	0.9	0.76	1.25
PMT2	0.91	0.91	0.93	1.27	1	2.58	2.24
LTE1	1.15	1.39	1.1	1.2	1.42	1.21	1.62
MAK16	0.81	1.08	1	1.68	1.76	4.15	4.69
DRS2	0.88	0.66	0.72	0.58	0.6	0.35	0.59
YAL027W	1.11	0.48	0.94	1.14	1.4	0.68	0.72
YAL028AW	1.25	0.66	1.26	1.12	1.29	0.8	0.7
YAL028W	0.88	0.87	1.09	1.07	1.05	0.57	0.62
MYO4	1.05	0.55	0.91	1.07	1.18	1.8	2.01
SNC1	1.01	0.81	0.96	1.1	1.25	0.61	0.74
FUN21	0.94	0.84	0.94	1.14	1.12	0.61	0.91
FUN20	1.13	1.17	1.17	1.38	1.58	0.77	0.84
FUN53	1.14	0.99	1.17	1.29	1.39	1.18	1.65
YAL034AW	1.31	1.11	0.95	1.17	1.4	0.55	0.77
FUN19	1.88	0.83	1.08	1.63	1.46	0.28	0.22
FUN12	0.91	0.87	0.98	1.56	1.4	1.71	2.47
FUN11	0.92	0.98	0.77	1.59	1.46	2.52	3.79
YAL037W	1.47	1.35	1.06	1.22	1.16	0.99	0.82
PYK1	0.94	0.88	0.82	1.29	1.32	2.53	4.92
CYC3	1.12	1.08	0.96	1.28	0.93	1.1	1.43
CLN3	1.01	0.94	0.81	1.49	1.59	0.89	1.38
CDC24	0.92	1.02	0.96	1.53	1.23	1.75	1.38
FUN9	1.59	1.47	0.72	1.42	1.37	0.8	1.67
PTA1	0.98	1.07	1.53	2.21	1.55	2.19	1.32
FUN40	0.94	0.95	0.76	0.61	0.41	0.72	1.45
YAL045C	1.31	1.36	1.1	1.45	0.83	1	0.98
YAL046C	1.01	1.13	1.01	1.71	1.53	2.35	2.8
FUN42	1.13	1.1	0.96	1.53	1.15	1.13	0.79
YAL048C	1.3	0.9	1.26	1.34	1.38	0.94	0.79
YAL049C	0.93	0.91	1.03	1.12	0.92	0.5	0.61
YAL059W	1.25	0.87	1.06	1.83	2.08	2.54	3.45
FUN49	0.92	0.81	0.87	0.7	0.73	0.26	0.37
FUN50	1.4	0.87	1.18	1.23	0.59	0.27	0.66
GDH3	0.8	0.8	1.16	1.22	1.03	1.65	1.24
YAL063C	1	1.11	0.93	1.13	1.24	1.42	0.79
FLO9	1.35	1.07	1.13	1.33	1.14	1.61	0.86
RFA1	1.12	1.25	1.17	1.2	1.12	1.42	2.73
FUN4	1.19	1.66	1.43	1.6	1.56	1.52	2.19
TY1B	0.9	0.9	1.01	1.19	1.16	1.99	2.46
TY1A	0.97	0.92	0.95	1.01	1	1.54	1.5
FUN2	1.1	0.65	1.03	1.23	1.28	1.24	1.51
ADE1	0.99	0.62	0.49	0.58	0.57	1.16	1.55
KIN3	1.26	0.82	0.74	0.89	1.05	0.72	1.54
CDC15	1	0.63	1.25	1.2	1.75	0.93	0.83
YAR020C	1.09	0.63	1	1.04	1.14	1.14	1.21
YAR023C	1.15	0.73	0.82	0.94	1.47	0.5	0.5
FUN55	1.03	0.78	0.75	0.65	0.72	0.29	0.63
YAR028W	0.81	0.78	0.6	0.75	0.86	0.35	0.67
FUN57	1.43	0.97	1.26	0.95	1.49	0.83	1.18
YAR030C	1.27	0.73	0.96	1.17	1.65	0.92	1.13
YAR031W	1.1	0.75	0.78	0.83	1.12	0.51	0.87
FUN59	0.98	0.78	0.76	0.88	1.22	0.69	0.69
YAT1	1.18	1.24	1.01	1.29	1.3	1.29	1.67
YAR037W	1.14	1.24	1.03	1.07	1.06	0.95	1.11
YAR040C	1.42	1.34	1.17	1.4	1.59	1.15	1.56
YAR042W	1.42	1.25	1.03	1.3	1.13	0.93	0.92
YAR043C	1.26	1.31	1.13	1.26	1.38	0.96	1.66
SWH1	1.02	1.08	0.9	0.8	0.9	0.8	0.85
YAR047C	1.31	1.24	1	1.21	1.37	0.93	1.17
FLO1	0.98	0.97	0.9	0.98	1.1	1.27	0.78
YAR052C	1.08	1.2	1	1.15	1.38	1.36	1.07
YAR053W	1.24	1.23	1.08	1.09	1.05	1.19	1.17
YAR060C	0.92	1.56	1.31	1.38	1.68	1.05	1.4
YAR061W	1.35	1.24	1.11	1.09	1.14	1.07	0.79
YAR062W	1.33	0.87	0.91	1.08	1.59	0.85	0.74
YAR064W	1.09	0.59	1.06	1.14	1.63	1.14	1.06
YAR068W	1.16	0.83	0.67	0.75	1.01	0.71	0.66
YAR069C	1.07	0.75	1	1.23	1.81	1.15	1.23
YAR070C	1.14	0.75	1	1.05	1.27	1.12	0.99
PHO11	0.71	0.77	0.76	1.46	2.3	2.77	3.6
FUN63	0.8	0.72	0.71	1.07	1.38	3.26	4.68
YAR074C	0.8	0.76	0.82	1.33	1.58	2.86	3.39
YBL001C	1.03	0.71	0.72	0.8	1.07	0.57	0.86
HTB2	0.79	0.8	0.93	1.06	1	0.97	1.49
HTA2	0.92	0.8	0.71	0.76	0.89	0.88	1.78
YBL004W	0.88	0.73	0.92	1.16	1.39	1.13	1.4
PDR3	0.92	0.85	0.98	1.03	1.03	1.66	2.32
TY1A	0.93	0.91	0.97	1.02	0.97	1.57	1.51
TY1B	1.07	1.18	0.96	1.34	1.69	1.14	1.79
YBL006C	1.07	1.13	0.79	1	0.85	0.93	1.07
SLA1	0.89	1.07	0.94	0.88	0.82	0.72	1.03
HIR1	1.04	1.08	0.94	1.13	1.15	1.22	1.26
YBL009W	1.09	1.25	0.94	1.49	1.85	1	2.25
YBL010C	1.87	1.47	0.79	1.33	1.25	0.77	0.91
SCT1	1.04	1.06	0.92	1.21	1.18	0.87	1.39
YBL012C	0.93	0.88	1.13	1.16	1.11	1.18	1.1
YBL013W	1.73	1.75	1.03	1.71	1.7	0.76	1.81
RRN6	0.91	0.96	0.99	1.55	1.42	0.97	1.27
ACH1	1.08	0.96	0.99	0.93	0.81	0.15	0.1
FUS3	0.96	0.84	0.72	1.1	1.53	0.85	0.69
PEP1	0.95	0.76	1.07	1	1.17	1.05	0.82
YBL018C	1.05	0.94	0.69	1.06	1.62	1.41	1.3
YBL019W	2.07	1.18	0.75	1.21	1.75	0.57	0.97
RFT1	0.78	0.93	0.54	1.05	1.48	1.06	0.87
HAP3	1.21	0.85	0.92	1.09	1.28	1.11	1.07
PIM1	0.87	0.86	1.01	1.17	1.01	0.95	1.02
MCM2	1.23	0.89	0.96	1.32	1.56	1.21	2.14
YBL024W	0.79	1.05	0.89	1.5	1.79	3.01	3.49
RRN10	1.22	1.05	0.9	0.97	1.73	0.86	1.5
SNP3	0.93	1	0.85	0.99	1.4	0.88	1.34
RPL19A	0.97	0.99	0.76	1.12	1.21	2.16	5.44
YBL028C	0.83	0.84	0.61	1.25	1.33	1.35	2.09
YBL029W	1.05	1.07	0.82	1.19	1.36	0.86	1.14
AAC2	0.66	0.69	0.53	0.76	0.55	0.58	0.29
YBL031W	2.13	1.64	0.86	1.65	1.76	0.79	1.05
YBL032W	0.96	1	0.92	1	0.98	1.14	0.98
RIB1	0.99	1.09	0.99	1.08	0.95	0.48	0.56
STU1	1.16	1.17	1.28	1.24	1.08	1.25	1.36
POL12	1.41	1.41	0.86	1.42	1.6	0.86	1.45
YBL036C	1.08	1.06	0.72	1.26	1.06	0.81	0.97
YBL037W	1.35	1.44	0.94	1.29	1.44	0.86	1.09
MRPL16	0.97	1.02	0.92	0.81	0.71	0.34	0.44
URA7	0.91	0.78	0.85	1.46	2.17	2.45	3.52
ERD2	0.79	0.89	0.71	0.84	0.98	1.19	1.58
PRS3	1.01	0.97	0.75	0.89	1.35	0.65	1.08
YBL042C	0.79	0.8	0.47	0.85	0.64	1.06	0.57
YBL043W	1.43	0.95	1	1.16	1.45	0.26	0.2
YBL044W	1.29	0.78	1.07	1.22	1.49	1.08	1.01
COR1	0.95	1	0.62	0.7	0.9	0.31	0.18
YBL046W	0.92	0.86	0.94	1.24	1.36	0.68	0.98
YBL047C	1.07	0.66	0.97	1.07	1.3	0.76	0.67
YBL048W	1.19	0.93	1.11	1.17	1.28	0.17	0.22
YBL049W	1.5	0.89	0.88	1.11	1.77	0.18	0.16
SEC17	0.95	1.02	0.85	0.91	0.93	0.34	0.56
YBL051C	0.95	1.3	1.13	1.52	1.37	0.92	1.95
YBL052C	1.05	0.98	0.99	1.18	1.24	1.4	1.66
YBL053W	1.22	1.34	1.19	1.46	1.29	0.99	1.53
YBL054W	0.86	1.01	1.13	2.95	2.37	1.71	2.75
YBL055C	1.65	1.36	0.7	1.32	1.35	0.8	1.18
YBL056W	0.99	0.75	0.68	0.92	0.92	0.68	0.91
YBL057C	1.58	1.3	0.75	1.24	1.44	0.81	1.14
SHP1	1.19	0.93	0.77	1.16	1.05	0.51	0.59
YBL059W	1.62	1.57	0.93	1.17	1.38	0.68	0.76
YBL060W	1.21	1.09	0.86	1.12	1.17	0.82	0.85
SKT5	1.11	1.17	0.82	1.27	1.35	0.77	1.75
YBL062W	0.97	0.9	0.86	1.36	1.09	0.91	1.22
KIP1	1.03	0.58	1.08	1.35	1.82	1.86	1.92
YBL064C	0.77	0.97	0.6	0.54	0.59	0.09	0.14
YBL065W	1.01	0.63	1.14	1.43	1.49	1.43	1.26
YBL066C	0.98	0.7	1.36	1.44	1.47	0.83	0.49
UBP13	1.09	1.12	0.93	1.34	1.82	1.17	1.49
PRPS4	0.81	1.04	0.96	1.74	2.09	2.06	2.08
AST1	1.47	1.03	0.72	1.16	1.39	1	0.89
YBL070C	1.18	0.56	1.18	1.41	1.74	1.55	1.1
YBL071C	1.2	0.85	1.08	1.82	1.75	1.42	2.47
RPS8A	0.92	0.88	0.85	0.97	1.04	1.07	4.01
YBL073W	1.47	0.8	1.14	1.59	1.61	1	1.01
AAR2	0.91	1.08	0.82	1.2	1.77	0.86	1
SSA3	0.94	1.1	0.98	1.03	0.98	0.41	0.37
ILS1	0.83	0.78	0.89	1.17	1.32	3.46	3.73
YBL077W	1.05	0.99	0.7	1.09	1.45	1.36	2.75
YBL078C	1.32	1.12	0.91	0.85	0.8	0.2	0.23
NUP170	0.96	1.13	1.24	1.42	1.38	1.78	2.18
PET112	1.57	1.02	0.91	1.12	0.98	0.72	0.71
YBL081W	1.3	1.22	0.7	1.41	1.48	0.94	1.28
ALG3	1.17	0.94	0.61	1.24	1.06	0.78	0.87
YBL083C	1.07	1.14	0.77	1.29	1.25	0.87	1.47
CDC27	1.09	1.22	1.58	1.82	1.55	1.14	0.85
BOB1	1.1	1.08	0.94	1.17	1.3	1.29	1.5
YBL086C	1.28	1.24	0.96	1.1	0.98	0.33	0.52
RPL17A	0.92	0.87	0.69	1.06	1.23	2.32	2.93
TEL1	0.98	0.71	0.97	1.45	2.06	1.42	1.38
YBL089W	1.26	0.85	0.7	1	1.23	0.99	0.98
YBL090W	0.97	0.99	0.98	0.93	0.91	0.42	0.75
MAP2	1.73	0.86	0.61	0.96	1.41	0.7	1.26
RPL32	0.69	1.05	1.08	1.25	1.25	1.93	1.8
ROX3	1.16	0.81	1.06	1.22	1.29	0.93	1.18
YBL094C	1.09	0.97	1.17	1.12	1.41	0.53	0.75
YBL095W	1.21	0.9	0.86	1.24	1.33	0.58	0.68
YBL096C	1.02	1.05	0.97	1.09	1.26	0.49	0.72
YBL097W	1.32	0.9	0.8	1.23	1.49	0.81	0.75
YBL098W	1.01	1.11	0.89	0.84	0.75	1.25	0.74
ATP1	0.79	0.77	0.52	0.66	0.46	0.38	0.22
YBL100C	0.91	0.86	0.75	0.67	0.54	0.41	0.19
YBL101C	0.87	1.11	1.14	1.27	1.16	1.2	1.36
TY2A	0.84	0.65	0.85	1.08	1.34	1.69	1.31
TY2B	0.85	0.86	0.95	1.11	1.35	2.13	1.91
SFT2	0.9	0.78	0.8	0.95	0.8	0.47	0.58
RTG3	1.79	1.53	0.88	1.24	1.48	0.83	0.98
YBL104C	1.02	0.86	1.02	1.52	1.23	1.71	1.27
PKC1	0.88	0.81	0.82	1.22	1.02	0.82	1.02
YBL106C	0.96	0.89	0.96	1.58	1.56	2.66	1.42
YBL107C	0.98	0.97	0.67	0.93	0.81	0.59	0.42
YBL108W	0.97	0.94	0.76	0.86	0.51	0.54	0.19
YBL109W	1.09	0.69	0.92	1.05	1.27	1.31	0.81
YBL110C	0.77	0.95	0.77	1.26	1.41	2.09	0.98
YBL111C	0.79	0.73	0.91	0.91	1.41	1.43	1.03
YBL112C	0.71	0.99	1.07	0.99	1.28	1.49	0.92
YBL113C	1.02	0.89	0.9	0.96	1.14	1.52	1.59
NTH2	0.96	1.04	0.7	0.65	1.13	0.48	0.33
YBR002C	1.68	1.18	0.95	1.25	1.51	1.11	1.37
COQ1	1.02	0.9	0.73	0.94	1.26	0.65	0.75
YBR004C	1.67	0.98	0.67	0.92	1.1	0.98	1.82
YBR005W	1.24	0.98	0.65	0.98	1.03	0.56	0.79
YBR006W	2.13	1.21	0.77	0.83	0.94	0.41	0.41
YBR007C	1.01	1.2	0.7	1.04	1.63	1.01	1.28
YBR008C	1.19	1.1	0.69	1.22	1.26	0.77	1.03
HHF1	0.96	1.01	0.87	1.1	0.79	1.22	1.43
HHT1	0.72	0.78	0.72	0.94	0.79	0.49	1.06
IPP1	0.77	0.78	1.15	1.59	1.3	1.11	1.43
YBR012C	1.2	1.34	1.06	1.46	1.4	1.13	2.17
TY1A	0.87	0.86	0.8	1.04	1.07	1.93	1.47
TY1B	0.94	0.95	1.01	1.04	0.96	1.08	2.43
YBR013C	1.23	1.19	1.01	1.28	1.1	1.13	1.35
YBR014C	1.18	1.19	0.92	0.97	0.92	0.6	1.11
TTP1	0.83	0.74	0.67	1.16	1.12	1.09	1.34
YBR016W	1.12	1.64	1.51	1.61	1.52	0.74	1.77
YBR017C	0.82	0.95	0.91	1.22	1.05	1.8	1.99
GAL7	2.39	1.58	1.05	1.45	1.71	0.79	0.67
GAL10	1.47	1.32	0.63	1.1	1.7	0.64	0.58
GAL1	0.9	0.93	0.82	0.93	1.02	0.72	1.18
FUR4	1	1.07	0.62	1.04	1.07	0.99	0.54
YBR022W	1.71	1.14	0.98	0.99	1.17	0.92	1.4
CHS3	0.86	0.7	0.84	1.06	1.26	1.85	0.86
SCO2	1.86	1.14	1.02	1.01	1.36	0.42	0.75
YBR025C	0.64	0.75	0.92	1.27	1.61	1.68	0.94
MRF1	1.46	1.1	0.76	0.71	1.09	0.38	0.5
YBR027C	0.98	1.01	0.97	1.07	1.44	1.18	0.86
YBR028C	1.46	0.81	0.96	0.97	1.18	1.27	1.78
CDS1	0.89	0.8	0.82	1.02	1.28	1.19	1.22
YBR030W	1.5	1.35	0.84	1.34	1.46	1.07	1.28
RPL2A	0.87	0.85	0.61	0.81	0.93	1.74	3.13
YBR032W	1	0.9	0.76	0.91	1.04	2.14	5.27
YBR033W	0.89	0.93	0.86	1.17	0.95	0.95	0.82
ODP1	1.03	0.92	0.89	2.12	2.09	1.53	2.56
PDX3	0.93	1	0.66	0.89	0.72	0.54	0.63
CSG2	1.21	0.98	0.57	0.82	0.96	0.63	0.82
SCO1	1.04	1.07	0.7	0.98	0.87	0.62	0.68
CHS2	0.98	1.02	0.96	1.16	1.24	1.49	1.67
ATP3	0.92	1.1	0.73	0.98	0.83	0.46	0.3
YBR040W	2.02	1.54	0.98	1.17	1.76	0.83	1.37
YBR041W	0.84	0.89	0.82	0.82	0.83	0.97	0.94
YBR042C	1.15	0.81	0.87	1.14	1.51	1.42	2.72
YBR043C	0.84	1.04	0.82	1.22	1.34	1.29	1.1
YBR044C	1.41	1	0.85	1.07	1.51	0.88	1.01
YBR045C	0.92	0.93	0.86	1.04	1.27	1.07	0.84
ZTA1	1.15	0.63	1.35	1.04	1.13	0.33	0.4
YBR047W	1.13	0.82	1.19	1.42	1.82	0.91	0.87
RPS18B	0.92	0.87	0.95	1.33	1.99	2.86	5.58
REB1	0.86	0.99	0.77	1.08	1.54	1.6	1.51
YBR050C	1.59	1.01	0.97	1.27	1.63	0.89	0.46
YBR051W	1.11	0.87	1	1.32	1.92	0.8	0.16
YBR052C	1.39	1	0.61	0.46	0.68	0.21	0.41
YBR053C	0.88	0.87	0.66	0.73	1.03	0.4	0.47
YRO2	0.87	0.84	0.48	0.43	0.48	0.28	0.35
PRP6	1.01	1.09	0.9	1.04	0.9	1.27	1.42
YBR056W	1.44	1.25	0.71	0.54	0.76	0.33	0.4
MUM2	1.24	1.07	0.78	1.19	1.26	0.76	0.85
UBP14	1.25	1.18	0.79	1.22	1.26	0.92	1.24
YBR059C	1.02	1.08	0.93	0.98	1.13	0.75	0.76
ORC2	1.37	1.5	0.9	1.42	1.59	0.82	1.37
YBR061C	1.07	1.11	0.77	1.35	1.49	0.9	1.23
YBR062C	1.33	1.58	1.05	1.22	1.39	0.44	0.8
YBR063C	1.18	1.31	0.76	1.29	1.35	0.8	0.79
YBR064W	1.44	1.63	1	1.36	1.68	0.76	1.22
YBR065C	1.22	1.12	0.71	1.12	0.99	0.7	0.77
YBR066C	1.47	0.84	0.98	1.03	1.18	0.73	1.26
TIP1	0.93	0.91	0.8	0.92	0.97	0.32	0.28
BAP2	1	0.99	0.64	0.79	1.24	0.52	0.86
TAT1	0.81	0.88	0.77	1.68	2.03	3.13	1.22
SAT2	1.05	0.86	0.77	0.89	1.33	1.2	1.53
YBR071W	0.85	0.89	0.99	1.2	1.6	1.13	1.12
HSP26	1.01	0.76	0.78	0.5	0.37	0.09	0.14
YBR073W	0.82	0.88	0.87	1.18	1.55	1.42	1.1
YBR074W	1.16	1.05	0.69	0.95	1.55	0.9	1.13
YBR075W	0.73	0.88	0.55	0.87	1.17	1.2	1.26
YBR076W	1.42	0.92	0.92	0.93	1.45	0.78	0.74
YBR077C	1.01	1.03	0.73	0.94	1.31	0.59	0.66
YBR078W	0.86	0.88	0.64	0.84	0.65	0.88	1.66
YBR079C	0.84	0.94	0.98	1.49	1.58	2.11	3.23
SEC18	0.88	0.92	1.02	1.06	1.13	0.97	1.47
SPT7	0.96	1.02	0.86	1.04	0.91	1.3	1.43
UBC4	0.88	1.04	1.02	1.3	1.24	1	2.13
TEC1	1.13	1.04	0.78	1.3	1.12	0.62	0.58
RPL19B	0.95	0.91	0.71	1.08	1.18	1.86	3.61
MIS1	0.82	0.72	0.76	1.22	1.34	1.82	3.17
AAC3	1.28	1.14	0.66	0.97	1.45	0.77	0.54
YBR086C	0.73	0.71	0.64	0.84	0.92	1	1.01
RFC5	1.03	1.21	1.03	1.13	1.23	1.1	2.26
POL30	0.75	0.91	1.04	1.49	1.26	1.61	2.81
YBR089W	0.97	0.91	1.21	1.38	1.7	2.38	3.14
YBR090C	0.75	0.65	0.86	0.88	0.93	0.74	1.06
NHP6B	1.09	0.98	1.21	1.38	1.41	1.46	1.39
MRS5	1.24	0.82	1.23	1.36	1.51	1.14	1.17
PHO3	0.95	0.95	0.83	1.38	1.9	2.89	4.42
PHO5	0.78	0.85	0.53	1.2	1.65	2.67	2.67
YBR094W	1.74	1.12	0.88	1.2	1.67	1.11	1.37
YBR095C	0.9	0.97	0.88	1.21	1.27	1.01	0.94
YBR096W	1.06	0.93	0.71	0.94	1.25	1.17	1.88
VPS15	1.04	0.85	0.96	1.17	1.39	0.88	1.1
YBR098W	1.13	0.85	1.01	1.21	1.59	1.14	1.21
YBR099C	1.09	0.91	0.92	1.18	1.59	1.5	1.11
YBR100W	1.13	1.36	1.06	1.23	1.29	0.87	1.2
YBR101C	0.93	0.94	0.88	0.97	0.9	0.37	0.35
YBR102C	1.63	1.23	0.83	1.2	1.41	0.74	0.87
YBR103W	1.27	1.1	0.73	1.1	1.04	0.77	0.6
YMC2	1.2	1.17	0.99	1.6	1.71	1.03	1.55
YBR105C	1	0.68	0.82	1.43	1.11	0.56	0.79
YBR106W	0.86	0.82	0.86	0.96	0.99	2.13	4.04
YBR107C	1.06	1.11	0.91	1.33	1.24	0.91	1.08
YBR108W	1.05	1.09	1.03	1.16	1.12	1.1	1.37
CMD1	0.83	1.04	0.94	1.07	1.05	0.8	1.05
ALG1	1.17	1.08	0.66	1.15	1.4	0.83	1.21
YSA1	0.94	0.93	0.87	0.73	0.56	0.38	0.64
SSN6	0.91	0.77	1	1.19	1.29	1.14	1.3
YBR113W	0.95	0.83	1.11	1.25	1.56	1.45	1.14
RAD16	1.67	1.2	0.96	1.3	1.6	0.8	1.21
LYS2	0.88	0.77	1.37	1.74	2.1	1.98	1.69
YBR116C	1.12	0.88	0.97	1.17	1.34	0.29	0.19
TKL2	0.78	0.64	0.62	0.97	1.21	0.32	0.18
TEF2	0.8	0.84	0.9	1.01	1.47	1.15	2
MUD1	1.03	1.06	0.62	0.96	1.3	0.66	0.63
CBP6	1.02	1	0.7	1.17	1.55	0.55	0.64
GRS1	0.74	0.9	0.83	1.34	1.33	2.07	3.45
MRPL36	1.02	0.88	0.73	0.91	1.14	0.43	0.61
TFC1	1	0.84	0.84	1.28	1.24	0.85	1.07
YBR124W	1.14	1.27	1.27	1.21	1.52	0.99	1.53
YBR125C	1	0.9	0.95	1.42	1.36	1.08	1.02
TPS1	0.85	0.95	1.03	0.68	0.63	0.29	0.66
VMA2	0.75	0.69	0.7	0.83	0.92	1.15	1.57
YBR128C	1.15	1.08	0.69	1.07	1.21	0.85	1.04
YBR129C	1.09	0.99	0.68	0.9	1.16	0.67	0.66
SHE3	0.96	0.98	0.99	1.13	1.14	0.76	1.4
YBR131W	1.2	1	0.86	1.27	1.11	1.11	1.21
YBR132C	2.15	1.49	0.73	1.04	1.25	0.42	0.32
YBR133C	0.84	0.78	0.82	1.39	1.33	2.3	1.41
YBR134W	1.12	1.17	1.05	1.12	1.32	1.03	1.09
CKS1	0.96	1.16	1.23	1.55	1.37	1.54	1.45
ESR1	0.94	0.8	0.92	1.07	1.22	1	0.91
YBR137W	1.12	0.77	1.1	1	0.99	0.3	0.67
YBR138C	1.95	0.85	0.84	1.28	1.75	0.63	0.93
YBR139W	0.92	0.7	0.74	0.47	0.54	0.25	0.19
IRA1	0.87	0.79	0.79	0.94	1.2	1.38	1.36
YBR141C	0.92	0.85	0.68	1.18	1.48	1.15	0.98
MAK5	0.88	0.84	0.64	1.51	1.56	2.12	2.14
SUP1	0.85	0.98	0.84	1.3	1.38	2.07	3.34
YBR144C	1.2	0.59	1.01	1.31	1.74	1.42	1.28
ADH5	0.78	0.85	0.53	0.77	0.76	0.65	0.8
MRPS9	1.05	0.67	1.25	1.06	1.29	0.69	1.12
YBR147W	1.07	0.79	1.02	0.95	0.84	0.12	0.18
YSW1	1.14	1.26	1.11	1.08	1.31	1.02	1.28
YBR149W	0.96	0.85	0.9	0.77	0.59	0.28	0.37
YBR150C	1.09	1.21	1.14	1.18	1.13	0.97	0.87
YBR151W	0.97	0.92	1.03	1.03	0.78	0.43	0.72
YBR152W	1.52	1.2	0.65	1.39	1.41	0.65	1.02
RIB7	0.97	0.97	0.94	1.3	1.12	1.25	1.11
RPB5	0.92	1.02	0.82	1.23	1.31	1.36	2.23
YBR155W	0.86	1.06	1.1	1.89	2	4.82	1.89
YBR156C	0.9	0.97	0.94	1.35	1.26	2.5	3.45
YBR157C	1.15	1.07	0.77	0.95	0.73	0.42	0.64
YBR158W	0.9	0.9	1.31	2.14	1.97	2.64	2.6
YBR159W	0.96	0.91	0.71	1.14	0.94	1.1	1.42
CDC28	1.16	0.68	1.03	0.92	1.02	0.82	1.63
YBR161W	0.93	0.98	0.86	1.02	1.84	0.98	0.95
YBR162C	0.99	1.05	0.68	0.94	1.03	1.42	2.9
YSY6	0.87	0.76	0.66	0.85	1.12	1.38	2.1
YBR163W	1.3	1.04	0.9	1.3	1.73	1.13	1.99
ARL1	0.9	0.82	0.63	0.9	1.23	0.78	1.55
UBS1	1.2	1.14	1.23	1.33	1.51	0.92	1.19
TYR1	0.85	0.87	0.87	1.12	1.6	0.91	1.21
YBR167C	1.32	1.14	0.96	1.08	1.3	0.65	1.39
YBR168W	0.94	0.96	0.84	0.99	1.49	0.76	0.91
SSE2	1.07	1.04	0.97	0.63	0.57	0.22	0.26
NPL4	1.17	1.06	0.77	1.1	1.84	0.72	0.88
SEC66	1.11	1	1.02	1.31	1.17	1.22	2.72
SMY2	0.92	0.92	0.94	1.4	1.26	1.28	1.71
YBR173C	1.11	1.11	1.4	1.58	1.34	0.85	2
YBR174C	1.11	0.93	0.83	1.21	1.03	1.25	1.31
YBR175W	1.16	1.16	0.98	1.3	1.31	0.97	1.62
YBR176W	1.12	1.03	0.79	1.04	1.17	0.8	0.97
YBR177C	1.07	1.2	0.91	0.96	0.79	0.41	0.82
YBR178W	1.11	1.05	0.98	1.11	1.06	0.87	0.89
YBR179C	1.14	1.36	1.18	1.13	1.13	0.95	0.8
YBR180W	1.5	1.17	0.83	1.15	1.02	0.68	0.85
RPS101	0.88	0.86	0.87	0.94	0.92	3	5.93
YBR182C	1.29	1.41	0.98	1.48	1.35	0.92	1.15
YBR183W	1.29	1.32	0.76	0.48	0.55	0.17	0.37
YBR184W	1.51	0.87	0.84	1	1.63	0.99	1.02
MBA1	1.29	1.25	0.91	0.99	1.1	0.55	0.96
YBR186W	1.13	0.55	0.86	1.46	2	2.01	2.01
YBR187W	1.08	0.88	0.64	0.86	1.13	2.65	3.86
YBR188C	0.94	0.84	0.93	1.08	1.5	1.34	1.25
SUP46	1.02	1.24	0.98	1.21	1.46	3.94	6.3
YBR190W	1.05	0.62	1.22	1.26	1.6	2.24	0.99
URP1	0.95	1.19	0.96	1.18	1.47	3.33	6.36
RIM2	1.08	0.95	1.07	1.15	1.43	1.16	0.83
YBR193C	1.14	1.06	0.97	1.04	1.35	0.85	1.53
YBR194W	1.07	0.82	1.01	1.1	1.39	0.69	1
MSI1	1.23	1.23	0.96	1.27	1.46	1.02	1.62
PGI1	0.77	0.58	0.46	0.72	0.73	1.09	1.4
YBR197C	1.01	1.11	1.01	1.16	1.36	1.01	1.81
TAF90	0.83	0.87	0.95	1.16	1.14	1.02	1.51
KTR4	1.04	1.08	0.98	0.94	0.82	0.99	1.48
BEM1	0.89	0.84	0.96	1.09	1.01	0.8	0.97
DER1	1.28	1.33	0.95	1.09	1.26	0.69	1.14
CDC47	0.88	0.99	1.4	1.69	1.78	1.74	2.37
YBR203W	1.34	1.35	1.21	1.16	1.38	0.29	0.4
YBR204C	1.05	1.11	0.88	0.71	0.7	0.46	0.46
KTR3	0.9	1.01	0.95	1.03	1.07	1.19	1.98
YBR206W	0.89	0.91	0.76	1.02	0.93	1.04	1.23
YBR207W	1.35	1.01	1.04	1.15	1.35	0.85	1.03
DUR1,2	1	0.74	0.99	1.08	1.36	0.91	1.04
YBR209W	1.37	0.58	0.96	1.03	1.24	0.94	1.03
YBR210W	0.98	0.77	0.86	1.1	1.38	1.08	1.35
YBR211C	1.32	1.04	1	1.12	1.55	0.75	1.22
NGR1	0.89	0.72	0.71	0.98	1.05	0.84	0.41
MET8	1.62	0.82	1.13	1.42	1.64	0.92	1.04
YBR214W	1.04	0.9	0.72	0.72	1.02	0.27	0.37
HPC2	1.19	0.63	0.93	1.22	1.61	0.94	1.57
YBR216C	0.91	0.9	0.75	1.11	1.48	0.68	0.92
YBR217W	1.37	0.79	0.76	0.95	1.48	0.86	1.13
PYC2	0.85	1.01	1.15	1.17	1.27	1.16	0.37
YBR219C	1	1.04	0.72	0.91	1.05	1.49	1.8
YBR220C	0.82	0.73	0.67	0.96	1.09	1.5	1.65
PDB1	0.89	0.94	0.66	0.67	0.65	0.94	1.02
YBR222C	0.85	0.79	0.72	0.94	0.81	0.57	0.36
YBR223C	1.87	1.45	1.05	1.45	1.47	0.77	1.01
YBR224W	1.05	1.13	1.03	1.16	1.18	1.33	1.34
YBR225W	1.03	1.29	1.32	1.35	1.4	0.94	1
YBR226C	1.05	1.01	1.12	1.14	1.09	0.91	0.86
YBR227C	1.65	1.8	0.93	1.6	1.58	0.76	1.17
YBR228W	1.05	1.07	0.94	1.12	1.26	0.94	1.1
YBR229C	0.94	0.94	0.79	0.92	0.94	1.26	1.27
YBR230C	1.1	1.14	0.79	0.84	0.59	0.54	0.31
YBR231C	1.69	0.72	1.24	1.09	1.75	0.76	1.22
YBR232C	0.9	0.78	1.19	1.27	1.43	1.28	1.23
YBR233W	1.55	0.84	1.29	1.31	1.77	0.93	1.85
YBR234C	0.89	0.84	0.69	0.85	1.04	0.67	1.04
YBR235W	1.5	0.89	1.08	1.13	1.55	1.23	1.17
ABD1	0.86	0.66	0.77	0.95	1.22	1.1	1.33
PRP5	1.33	0.92	1.27	1.26	1.57	1.02	1.31
YBR238C	0.9	0.52	0.77	1.72	1.97	2.83	5.06
YBR239C	1.57	0.87	1.19	1.56	1.86	0.79	1.12
YBR240C	1.15	0.38	0.99	1.1	1.44	0.91	0.85
YBR241C	1.97	0.96	0.75	0.88	1.14	0.18	0.34
YBR242W	1.1	0.6	0.83	1.15	1.39	1.92	1.74
TUR1	1	1.12	0.81	0.95	0.98	1.43	2.26
YBR244W	1	0.99	0.74	1.02	1.09	1.35	1.97
YBR245C	0.98	1.08	0.99	1.21	1.33	1.72	1.53
YBR246W	0.92	0.88	1	1.35	1.41	1.23	2.04
ENP1	1.02	1.16	1.05	2.26	2.05	2.31	6.8
HIS7	0.86	0.92	0.76	1.01	0.97	1.17	2.95
ARO4	0.9	0.97	0.91	1.35	1.51	4.06	5.14
YBR250W	1	1.18	0.96	1.19	1.14	0.87	1.03
MRPS5	1.18	1.19	1	0.9	1.25	0.5	0.9
DUT1	0.9	0.89	0.79	1.02	0.96	1.45	2.24
SRB6	1.16	1.22	0.93	1.13	1.31	0.75	1.24
YBR254C	0.95	0.98	0.94	1.05	0.99	1.65	1.91
YBR255W	1.2	1.04	0.96	1.23	1.41	0.68	0.95
RIB5	0.82	0.85	0.61	0.69	0.92	0.36	0.62
YBR257W	1.22	1.08	0.76	1.23	1.44	0.73	1.08
YBR258C	1.09	0.95	0.96	1.14	1.37	0.75	1.02
YBR259W	1	0.94	0.95	1.17	1.35	1.7	1.79
YBR260C	0.92	0.95	0.76	1.08	1.57	0.61	0.71
YBR261C	1.26	1.09	0.9	1.27	1.41	0.93	1.5
YBR262C	1.05	1.21	0.91	0.96	1.12	0.45	0.66
SHMT1	0.89	1.04	0.91	1.36	1.5	1.39	1.56
YBR264C	1.04	1.27	1.01	1.26	1.73	1.33	1.58
YBR265W	1.12	1.08	0.86	1.19	1.51	1.17	1.22
YBR266C	0.96	1.29	0.95	1.97	2.21	2.79	2.93
YBR267W	1.07	1.31	1.14	1.9	2.08	1.81	2.62
MRPL37	0.99	0.99	0.91	0.93	0.9	0.82	1.21
YBR269C	1.1	1.21	1.09	0.91	0.79	0.35	0.48
YBR270C	1.27	1.04	0.8	1.35	1.12	0.66	0.73
YBR271W	1.33	1.2	0.81	1.59	1.61	0.86	1.34
YBR272C	1.08	1.01	0.75	1.15	1	0.62	0.68
YBR273C	1.56	1.4	0.7	1.11	1.25	0.63	0.78
YBR274W	0.91	0.8	0.62	1.12	1.07	0.91	0.88
RIF1	1.24	1.22	1.09	1.3	1.62	1.44	1.78
YBR276C	0.95	0.74	0.96	1.34	1.09	1.39	1.45
YBR277C	1.22	1.18	0.95	1.13	1.19	0.76	0.99
DPB3	1.15	1	0.9	1.2	1.02	0.8	0.84
PAF1	1.1	0.88	1.15	1.43	1.52	0.77	1.1
YBR280C	1.23	1.2	0.97	1.03	1.31	0.25	0.45
YBR281C	1.03	1.03	0.91	1.41	1.58	1.31	1.74
MRPL27	1.09	0.84	0.83	0.87	0.96	0.52	0.96
YBR283C	0.85	0.94	0.62	1.04	1.3	1.39	1.65
YBR284W	1.03	0.73	0.96	1.11	1.29	0.66	0.71
YBR285W	1.31	0.77	0.89	1.15	1.42	0.35	0.53
APE3	0.68	0.7	0.54	0.69	0.76	0.76	0.42
YBR287W	1.44	1.03	0.43	0.65	1.03	0.3	0.48
YBR288C	0.85	0.97	0.78	0.99	1.24	1.2	1.39
SNF5	0.89	0.66	0.99	1.13	1.23	1.06	1.13
BSD2	1.02	1.07	0.82	0.93	1.14	0.41	0.71
YBR291C	1.04	1.16	1.25	1.75	1.46	1.55	2.16
YBR292C	1.19	1.11	0.91	1.23	1.13	1.27	1.13
YBR293W	1.12	1.11	0.68	1.05	1.28	0.72	0.77
SUL1	0.98	0.93	0.79	1.24	1.32	1.02	0.87
PCA1	0.94	0.92	0.88	1.39	1.27	1.33	1.46
YBR296C	1.5	0.98	0.7	1.74	1.33	0.97	0.4
MAL3R	1.89	1.26	0.62	1.25	1.44	0.64	0.51
MAL3T	1.26	1.02	0.84	1.23	1.01	0.36	0.23
MAL3S	1.01	1.09	0.97	1.13	1.38	0.91	1.18
YBR300C	1.22	1.14	1.12	1.52	1.3	1.38	1.21
YBR301W	1.05	1.04	0.89	1.44	1.32	0.95	1.25
YBR302C	0.92	0.91	0.71	0.91	0.64	0.6	0.7
RER1	1.05	0.81	0.97	1.09	1.16	1.28	1.58
YCL002C	1.1	0.97	0.77	1.04	1.11	1.15	1.18
YCL003w	1.27	0.92	0.95	1.22	1.41	0.96	0.89
PEL1	1.04	0.92	0.95	1.26	1.45	0.91	0.85
YCL005W	1.06	0.84	0.66	1.23	1.43	1.01	1.3
YCL006C	1.16	0.72	0.99	1.22	1.41	1.17	1.09
CWH36	0.95	0.8	0.78	1.1	1.17	1.1	1.25
YCL008C	0.86	0.74	1.1	1.12	1.58	1.08	0.35
YCL009C	1.04	0.84	1.14	1.41	1.53	1.56	2.35
YCL010C	1.26	0.75	0.92	1.14	1.45	1	0.93
GBP2	1.23	1.15	0.79	1.11	1.32	0.81	2.13
YCL012W	1.34	0.8	0.9	0.96	1.25	1.14	1.32
YCL013W	1.09	1.19	1.01	1.2	1.21	1.45	1.62
YCL014w	1.15	1.05	1.12	1.21	1.12	2.32	0.9
YCL016C	1.33	1.43	1.01	1.05	1.21	0.51	0.92
SPL1	0.97	0.79	0.9	1.24	1.22	1.47	0.91
LEU2	1.23	1.07	0.67	1.01	1.25	0.75	1.13
TY2B	0.96	0.94	1.07	1.49	1.08	1.28	1.63
TY2A	0.79	0.77	0.93	1.26	1.55	1.69	1.81
YCL021W	1.14	1.02	1.1	1.28	1.4	1.27	1.2
YCL022C	1.29	1.17	1.14	1.45	1.33	1.04	1.57
YCL023C	1.28	1.29	1.04	1.31	1.33	0.95	1.02
YCL024W	1.36	1.28	0.99	1.09	1.22	0.83	1.21
YCL025C	1	1.02	0.74	0.97	0.64	0.63	0.18
YCL026C	1.45	1.04	1.26	1.31	1.6	1.13	1.79
FUS1	0.78	0.73	0.7	0.83	1.15	0.68	1.05
YCL028W	1.24	1.12	0.88	1.1	1.21	0.84	1.18
BIK1	1.14	0.46	1.05	1.17	1.38	1.43	1.64
HIS4	0.9	0.68	0.55	0.57	0.5	1.09	1.79
YCL031C	0.98	0.74	0.74	1.23	1.58	1	1.34
STE50	1.38	1.16	0.93	1	1.19	0.57	1.17
YCL033C	1.04	0.68	0.85	0.85	1.04	0.46	0.59
YCL034W	1.35	1.18	1	1.07	1.19	0.62	1.39
YCL035C	0.98	0.8	0.69	0.63	0.83	0.17	0.35
YCL036W	1.3	1.23	1.03	1.07	1.41	0.49	0.92
YCL037c	1.02	0.77	1.79	1.92	1.95	1.74	3.16
YCL038C	1.3	0.89	0.92	0.93	0.93	0.69	1.02
YCL039W	1.02	1.1	0.97	0.95	0.91	0.91	1.06
GLK1	1.57	1.17	0.57	0.58	0.28	0.26	0.42
YCL041C	0.95	0.98	1.02	1.06	0.94	0.84	1.08
YCL042W	1.33	1.14	0.91	0.85	0.36	0.38	0.72
PDI1	0.72	0.66	0.55	0.87	0.75	0.88	0.99
YCL044C	1.17	1.21	1.07	1.41	1.39	0.91	0.66
YCL045C	0.83	0.83	0.69	1.22	1.18	1.35	1.37
YCL046W	0.96	1.05	1.16	1.31	1.54	2.58	2.62
YCL047C	1.12	1.13	0.79	1.14	1.24	0.83	1.28
YCL048W	1.76	1.45	0.98	1.51	1.46	0.84	1.08
YCL049C	1.09	1	0.65	0.9	0.8	0.67	0.55
APA1	0.92	1.07	1.34	1.37	1.74	1.89	3.9
YCL051W	1.17	1.05	0.81	1	1.58	0.73	0.82
YCL052c	1.47	1.44	1.01	1.02	1.35	0.54	0.89
YCL053C	0.94	0.99	1.11	1.72	1.49	3.36	4.03
YCL054W	0.9	1.11	0.91	1.66	1.89	2.38	4.1
YCL055W	0.95	0.9	0.8	1.2	1.44	0.83	1.29
YCL056C	1.18	1.29	1.05	1.27	1.42	1.54	1.76
PRD1	0.73	0.86	0.87	1.28	1.53	1.09	1.23
YCL058C	1.2	1.47	0.97	1	1.23	1.08	1.1
YCL059C	0.78	0.96	0.73	1.61	1.64	1.26	3.25
YCL060C	2.14	1.72	1.02	1.35	1.6	0.76	1.37
YCL061C	1.1	0.74	1.07	1.23	1.58	1.55	1.59
YCL062W	1.21	1.29	1.41	1.72	1.84	1.68	2.68
YCL063W	0.99	0.99	1.3	1.53	1.36	1.23	1.86
CHA1	0.9	1.03	0.95	1.45	2.24	0.58	0.66
YCL065W	1.06	1.05	0.86	1.18	1.07	1.13	1.27
HMLALPHA1	1.43	1.52	1.21	1.34	1.65	0.74	1.19
HMLALPHA2	1.11	0.95	0.81	0.94	0.79	0.59	0.6
YCL068C	1.18	1.26	1.19	1.33	1.55	0.87	1
YCL069W	1.51	1.23	0.83	1.43	1.53	0.73	0.85
YCL070/73C	0.92	0.95	0.79	0.84	0.89	1	1.15
YCL074W	2.1	1.39	0.96	1.38	1.36	0.75	0.83
YCL075W	2.11	2.17	1.07	1.53	1.95	0.79	1.23
YCL076W	1.46	1.31	1.18	1.43	1.28	0.85	0.89
YCLX01W	1.19	1.32	0.98	1.14	1.41	1.22	1.91
YCLX02C	1.01	0.89	1.22	2.09	2.09	2.25	4.09
YCLX03C	1.41	1.25	1.21	1.2	1.43	0.98	1.22
YCLX04W	0.93	0.91	1.35	1.47	1.66	1.11	0.95
YCLX05C	1.08	1.04	0.88	1.18	1.3	0.87	1.54
YCLX06C	0.89	0.89	0.97	1.09	1.25	0.96	1.11
YCLX07W	1.19	1.25	1.32	1.31	1.77	0.84	1.47
YCLX08C	1.44	0.97	1.11	1.29	1.56	0.97	1.09
YCLX09W	0.89	0.99	1.07	1.18	1.27	1.29	0.37
YCLX10C	0.94	0.79	0.84	1.01	1.11	1.01	0.68
YCLX11W	0.99	1.07	1.06	1.44	1.58	1.42	1.93
YCLX12W	0.93	0.8	0.79	1.07	1.41	0.95	1.19
YCR001W	1.16	1.56	1.11	1.19	1.37	1.1	1.23
CDC10	0.84	0.82	0.88	1.13	1.08	0.76	1.54
MRPL32	1.34	1.45	0.97	1.14	1.15	0.62	1.15
YCP4	0.84	0.8	0.68	0.81	0.66	0.41	0.58
CIT2	1.41	1.09	0.93	1.3	1.79	0.48	0.21
YCR006C	1.36	1.26	1.17	1.31	1.26	0.88	0.8
YCR007C	1.56	1.61	1.09	1.19	1.33	0.6	0.88
SAT4	0.87	0.79	0.81	1.05	1.08	0.95	1.16
RVS161	1.05	1.15	1.1	1.2	1.14	1.49	1.58
YCR010C	1.4	1.29	0.85	1.29	1.34	0.69	0.16
ADP1	0.99	0.82	0.88	0.74	0.75	0.6	0.67
PGK1	0.94	0.89	0.59	0.65	0.72	0.92	1.42
YCR013C	0.92	0.88	0.87	0.92	0.87	0.92	1.07
POL4	1.04	0.85	0.75	1.03	1.52	0.76	0.77
YCR015C	1.25	1.35	0.74	0.88	1.39	0.66	0.91
YCR016W	0.85	0.9	0.67	1.5	1.55	1.99	2.93
YCR017C	0.97	0.7	0.87	0.96	1.25	1.12	1.22
SRD1	1.01	0.86	0.96	1.15	1.23	1.29	1.11
MAK32	1.89	1.38	0.78	1.24	1.89	0.69	1
YCR020c	0.94	1.05	0.7	0.93	1.07	0.7	0.83
MAK31	1.36	1.16	1	1.36	1.66	0.71	1.04
HSP30	1.73	0.99	0.27	0.34	0.55	0.08	0.1
YCR022C	1.05	0.86	0.91	1.04	1.26	0.74	0.93
YCR023C	0.9	0.92	0.55	0.65	0.93	0.48	0.52
YCR024C	1.65	1.3	1.21	1.33	1.61	0.72	0.92
PMP1	1.03	1.19	1.03	1.11	1.15	1.08	1.18
YCR025C	1.26	1.23	1.25	1.22	1.51	0.9	1.13
YCR026C	1.09	1.06	0.99	0.93	1.01	0.76	0.72
YCR027C	0.96	0.99	1.01	1.15	1.16	1.64	1.77
FEN2	1.03	0.97	1	1.07	1.22	1.26	1.32
YCR029C	1.34	1.37	1.25	1.17	1.14	0.85	1.36
RIM1	0.98	1.03	1	1.17	1.29	1.57	1.97
YCR030C	1.19	1.2	0.91	0.88	0.94	0.65	0.77
CRY1	0.87	0.9	0.88	1.18	1.03	1.86	3.42
YCR032W	0.91	0.93	0.94	1.11	1.16	1.49	1.7
YCR033W	1	1.13	0.97	1.08	0.9	0.73	1.09
GNS1	0.92	0.9	0.53	0.99	1.34	1.84	3.11
YCR035C	0.95	1.03	0.7	1.16	1.56	1.22	1.65
RBK1	1.3	1.01	0.66	0.89	1.35	0.55	0.74
PHO87	0.87	1	1.04	1.34	1.56	1.28	1.01
BUD5	1.33	0.84	1.06	1.37	1.3	0.78	0.8
MATALPHA2	0.9	0.63	0.77	0.84	0.9	0.36	0.43
MATALPHA1	1.61	0.63	1.16	1.54	1.66	0.87	0.97
YCR041W	1.09	0.72	0.86	1.18	1.4	1.26	1.21
TSM1	0.95	0.72	1	1.14	1.15	0.84	0.97
YCR043C	0.92	0.96	0.79	1.01	1.09	1.58	2.08
YCR044C	1.19	1.01	0.58	0.94	1.46	0.63	1.24
YCR045C	0.99	0.97	1.02	1.14	1.16	0.8	1.01
YCR046C	1.3	1.32	1.18	1.33	1.17	0.57	1.55
YCR047C	1.54	1.49	1.47	1.56	1.15	1.11	1.26
ARE1	1.73	1.59	0.83	1.46	1.57	0.68	0.96
YCR049C	1.42	1.28	1.27	1.28	1.22	0.97	1.12
YCR050C	1.3	1.37	1.11	1.53	1.46	1.08	1.31
YCR051W	1.36	1.12	0.94	1.52	1.12	0.92	0.82
YCR052w	1.58	1.39	0.85	1.4	1.36	0.79	1.09
THR4	0.8	0.95	1.01	2.05	1.6	2.72	3.26
CTR86	1.42	1.35	1.22	2.26	2.01	0.93	2.47
YCR055C	1	0.95	0.83	1.75	1.93	2.03	2.13
YCR056W	1.17	1.24	1.02	1.78	1.73	1.08	2.2
PWP2	0.93	0.9	0.91	1.85	2.17	1.94	1.35
YCR058C	1.12	0.76	1.26	1.87	1.85	2.49	3.32
YCR059C	1.11	0.86	0.89	1.36	1.58	1.38	1.42
YCR060W	1.08	0.54	1.02	1.22	1.28	1.1	1.32
YCR061W	1.49	0.91	0.68	0.97	0.96	0.4	0.49
YCR062W	1.12	0.38	0.75	1.03	1.17	0.83	0.36
YCR063W	1.15	0.85	1.22	1.47	1.65	1.01	0.93
YCR064C	1.08	0.51	1.05	1.15	1.24	1.33	1.34
HCM1	0.97	1.01	1.39	1.99	2.22	2.67	2.62
RAD18	1.69	1.09	0.89	1.5	1.89	0.62	0.94
SED4	1.01	0.74	1	1.22	1.16	1.52	1.18
YCR068W	1.46	1.01	0.87	1.56	1.61	0.75	0.9
SCC3	0.89	0.89	0.88	0.95	0.88	0.69	0.72
YCR070w	0.93	0.93	0.8	1.05	0.98	0.68	0.9
YCR071C	1.2	1.08	1.09	1.18	0.93	0.79	0.9
YCR072C	0.86	1.07	0.87	1.63	1.58	1.04	1.48
SSK22	1.25	1.06	1.04	1.22	1.19	1.25	1.07
YCR074C	0.94	0.95	0.92	1.01	1.11	1.04	1.04
ERS1	1.06	1.1	0.86	0.99	0.8	0.68	0.82
YCR076C	1.43	1.27	0.99	1.52	1.26	0.6	1.19
YCR077C	1.05	0.9	0.74	1.4	1.47	1.3	1.11
YCR079W	2.67	1.53	0.81	1.45	1.25	0.52	0.74
YCR080W	1.2	1.18	1.42	1.56	1.24	1.77	0.93
SRB8	1	1.13	1.16	1.29	1.2	1.16	1.17
YCR082W	1	1.07	1.04	0.91	1.09	0.56	0.69
YCR083W	1.09	0.61	1	1.28	1.31	0.65	1.15
TUP1	0.82	1	0.78	1.19	1.51	1.57	1.47
YCR085W	1.28	0.52	1.1	1.34	1.49	1.18	1.27
YCR086W	0.97	0.9	0.99	1.19	1.49	0.88	1.16
YCR087W	0.91	0.6	0.86	1.11	1.3	1.41	1.64
ABP1	0.89	0.93	0.84	1.02	1.23	0.61	1.08
YCR089W	1.06	0.58	0.97	1.33	1.75	1.66	1.56
YCR090C	1.01	0.74	0.81	0.96	1.21	1.18	1.38
KIN82	1.34	0.97	1.13	0.98	1.19	0.36	0.49
MSH3	0.91	1.15	0.9	1.13	1.31	1.18	1.26
CDC39	1.06	0.52	1.16	1.16	1.14	1.04	1.41
YCR094W	0.96	0.97	0.85	1.02	1.43	1.06	1.31
YCR095C	1.29	1.52	0.97	1.09	1.32	0.66	1.09
HMRA2	1.18	1.17	1	1.2	0.76	0.64	0.58
YCR097wa	1.07	1.18	1	1.07	1.15	0.91	0.97
YCR097wb	1.14	1.07	0.86	1.06	0.69	0.51	0.4
YCR098c	1.99	1.71	1.01	1.67	1.84	0.83	1.11
YCR099C	1.12	1.13	1.05	1.41	0.93	0.85	0.97
YCR100C	1.53	1.38	1.22	1.61	1.79	0.78	1.46
YCR101C	1.07	1.04	1.1	1.24	1.26	0.87	0.91
YCR102C	1.54	1.45	1.29	1.7	1.8	0.77	0.8
YCR103C	0.97	0.92	0.86	1.35	1.25	1.2	1.53
YCR104w	1.04	1.06	0.98	1.1	1.18	1.06	1.71
YCR105W	1.54	1.2	0.79	0.7	1.23	0.7	0.82
YCR106W	1.28	0.97	0.98	1.53	1.63	1.24	1.38
YCR107W	0.93	0.98	0.83	1.35	1.55	0.89	0.89
YCRX01W	1.07	0.74	1.13	0.97	1.07	1.21	0.95
YCRX02C	0.82	1	0.77	0.9	1.1	0.71	0.96
YCRX03C	1.21	1.06	1.21	1.1	1.31	0.98	1.49
YCRX04W	0.97	0.95	0.88	1.08	1.44	1.46	2.08
YCRX05W	1.19	0.95	0.97	1.18	1.34	1.16	1.28
YCRX06W	1.1	0.81	0.93	1.03	1.36	1.14	1.19
YCRX07W	1.47	1.04	1.04	1.47	1.61	1.1	1.73
YCRX08W	1.09	0.71	0.85	1.06	1.5	1.23	1.14
YCRX09C	1.44	0.96	1.29	1.41	1.33	1.18	1.53
YCRX10W	0.89	0.89	0.79	0.95	1.02	1.34	1.36
YCRX11W	1.01	1.05	0.98	1.12	1.25	1.88	1.99
YCRX12W	1.02	1.19	0.95	1.18	1.37	1.13	1.11
SOL2	1.56	1.39	1.2	1.35	1.28	0.49	0.97
YCRX14W	1.14	1.07	0.82	1.26	1.25	1.21	1.6
YCRX15W	1.25	1.22	1.16	1.21	1.29	0.8	1.3
YCRX16C	0.71	0.94	0.69	0.98	1.18	1.29	2.74
YCRX17W	1.11	1.24	1.2	1.32	1.19	0.82	1.49
YCRX18C	0.89	1.02	0.84	1.18	1.34	1.14	1.06
YCRX19W	1.16	1.26	1.15	1.21	1.33	1.26	1.65
YCRX20C	1.01	1.21	1.32	1.49	1.4	1.52	1.51
YCRX21C	1.03	1.09	1.1	1.34	1.26	0.64	0.67
YDL001W	1.02	1.06	0.81	1.12	1.2	0.78	1
NHP10	1.2	1.15	0.83	0.98	1.06	0.54	1.25
RHC21	1	0.95	0.77	1	1.61	1.37	2.08
ATP14	0.97	1.03	0.87	0.77	0.69	0.3	0.43
YDL005c	0.9	0.95	1.03	1.27	1.36	0.7	0.87
PTC1	1.17	1.35	0.91	0.93	1.35	0.71	1.38
YTA5	0.72	0.86	0.81	1.04	1.28	0.49	0.89
YDL008w	1.16	0.95	0.99	1.13	1.2	0.85	1.5
YDL009c	0.94	1	0.75	0.92	0.99	0.82	0.75
YDL010w	1.23	1.16	1.01	0.93	1.02	1.04	0.85
YDL011c	1.06	0.94	0.89	0.98	1.25	0.96	0.77
YDL012c	0.99	1.15	1.19	1.27	1.36	1.23	1.73
HEX3	1.02	1.04	0.97	1.17	1.34	0.74	0.91
NOP1	1.09	1.26	1	1.42	1.44	2.34	2.71
YDL015c	0.81	0.8	0.69	0.86	0.82	0.71	1.36
YDL016c	1.34	1.33	1.02	1.18	1.18	1.17	1.73
CDC7	0.9	0.8	0.68	0.9	0.8	0.85	1.2
YDL018c	1.14	1.68	1.17	1.05	1.08	0.73	1.31
YDL019c	1.05	1.04	0.85	0.81	0.81	0.78	1.09
SON1	1.06	1.38	1.34	1.43	1.54	0.44	0.5
GPM2	1.16	1.05	0.7	0.55	0.49	0.33	0.41
GPD1	0.88	0.95	0.89	0.51	0.53	0.24	0.32
YDL023c	0.89	0.87	1.05	0.55	0.51	0.32	0.33
YDL024c	2.17	2.06	1.03	1.46	1.57	0.72	0.82
YDL025c	1.2	0.91	0.75	0.82	0.71	0.56	0.53
YDL026w	1.04	0.99	1.17	1.04	1.18	0.9	0.86
YDL027c	1.01	1.15	1.11	1.04	1.32	0.66	0.51
MPS1	1.12	0.87	1.12	1.2	1.45	1.18	1.49
ACT2	0.94	0.98	0.95	0.99	1.07	0.68	1.1
PRP9	1.1	0.76	1.04	1.2	1.5	1.14	1.38
YDL031w	0.95	0.77	0.96	1.37	1.45	1.2	1.54
YDL032w	1.05	1.02	1.04	1.18	1.28	1.21	1.29
YDL033c	1.03	0.61	0.99	1.05	1.71	1.09	0.63
YDL034w	1.05	0.89	0.96	1.08	1.18	1.09	1.15
YDL035c	1.03	0.75	0.97	1.1	1.35	1.14	1.02
YDL036c	0.94	0.9	0.81	1.07	1.33	1.29	1.74
YDL037c	0.92	0.46	1.03	3	3.23	3.27	3.64
YDL038c	0.98	0.92	0.91	1.42	1.53	1.88	2.16
YDL039c	0.97	0.91	0.86	1.67	1.64	1.72	2.23
NAT1	0.96	0.93	1.05	1.29	1.3	1.84	2.67
YDL041w	1.01	1.13	1.3	1.47	1.42	1.47	1.59
SIR2	1.06	1.3	1.44	1.85	1.9	2.32	2.18
PRP11	1.12	1.08	0.92	1.03	1.17	1.19	1.44
NAM1	1.2	1.34	1.02	1.15	1.31	0.97	1.26
FAD1	1.11	1.08	1.02	0.93	1	0.74	0.97
YDL046w	1.08	1.1	0.82	0.83	0.76	0.39	0.72
SIT4	1	1.1	1.24	1.46	1.36	1.08	1.44
YDL048c	1.06	0.75	0.44	0.71	0.69	0.57	0.63
KNH1	1.17	1.14	1.04	1.14	0.96	0.87	0.75
YDL050c	0.92	0.95	0.88	1.38	1.59	2.97	3.28
LHP1	0.92	0.72	0.85	1.42	1.79	2.58	2.79
SLC1	1.03	0.7	1.07	1.22	1.48	2.68	2.78
YDL053c	0.83	0.82	0.88	1.09	1.13	1.09	0.85
YDL054c	1.16	0.58	0.82	1.01	1.33	0.8	0.73
PSA1	0.85	0.87	0.85	0.88	1.05	1.64	3.21
MBP1	1.06	0.79	1.1	1.22	1.45	1.08	1.36
YDL057w	1.1	0.72	1.01	1.08	1.5	0.72	0.8
USO1	0.89	0.79	0.92	1.07	1.2	1.26	1.02
RAD59	1.16	0.56	1.14	1.3	1.29	0.97	1.04
YDL060w	0.94	0.94	0.89	1.34	1.45	2.5	3.44
YS29B	0.86	0.99	0.84	1.06	1.13	1.85	3.51
YDL062w	0.97	1	1.24	1.78	1.88	1.81	2.92
YDL063c	1.02	1.02	1.21	1.9	2.08	2.88	4.1
YDL064w	1.04	1.21	1.26	1.53	1.49	1.74	3.03
YDL065c	1.09	1.17	1.06	1.13	0.81	1.02	1
IDP1	0.99	1.07	1.24	1.13	1.03	0.69	0.66
COX9	1.15	1.14	0.88	0.89	0.79	0.52	0.44
YDL068w	1.03	0.96	1	0.99	1.22	0.92	1.2
CBS1	1.41	1.46	1.27	1.35	1.29	1.44	2.04
YDL070w	0.93	0.92	0.91	1.03	1.09	1.97	1.63
YDL071c	1.16	1.05	0.99	1.21	1.18	1.34	1.35
YDL072c	1	0.91	0.78	0.72	0.71	0.37	0.74
YDL073w	1.17	1.14	1.09	1.3	1.25	2.02	1.97
YDL074c	0.93	0.66	0.87	1.08	1.14	1.18	1.67
RPL43A	0.83	0.93	0.82	1.06	1.3	2.06	4.1
YDL076c	1.11	0.49	1.27	1.23	1.42	1.03	1.65
YDL077c	0.95	0.63	0.91	1.21	1.28	1.21	1.28
MDH3	1.09	0.62	1.01	1.02	1.14	0.61	0.71
MRK1	0.98	0.49	0.92	1.07	1.01	0.3	0.52
YDL080c	1.22	0.67	0.94	1.14	1.41	1.03	1.16
RPLA1	0.95	0.95	0.77	0.93	0.91	1.25	3.19
YDL082w	0.88	0.99	1.09	1.28	1.4	3.38	4.22
YDL083C	0.93	1.22	1.14	1.57	1.74	2.26	5.28
YDL084w	0.89	0.84	1.03	1.29	1.36	2.43	2.75
YDL085w	1.08	0.5	0.96	1.09	1.21	0.24	0.14
YDL086w	1	1.09	0.91	1.16	1.1	0.84	1.14
YDL087c	1.16	1.18	1.11	0.98	1.25	0.97	1.12
ASM4	0.94	1.09	1.11	1.34	1.62	1.37	1.57
YDL089w	1.2	1.29	1.41	1.4	1.26	0.71	0.79
RAM1	1.1	1.25	1.13	1.25	1.41	0.98	1.2
YDL091c	1.18	1.13	1.09	1	0.84	0.38	0.43
SRP14	1.03	1.14	0.97	1.11	1.13	0.84	1.64
PMT5	1.14	1	1	1.11	1.12	1.8	1.33
YDL094c	1.13	1.17	1.04	1.15	1.26	1.89	2.17
PMT1	0.87	0.81	0.88	1.1	0.98	2.3	1.78
YDL096c	0.86	0.94	1.06	1.16	1.14	2.08	1.86
YDL097c	1.02	1.12	1.07	1.35	1.2	0.49	0.82
YDL098c	1.05	0.51	1.03	1.15	1.32	1.5	1.61
YDL099w	1.07	0.61	1.05	1.37	1.34	0.9	1.22
YDL100c	0.96	0.84	1.02	1.12	1.29	1.17	1.97
DUN1	1.1	0.49	1.09	1.13	1.25	1.29	1.29
POL3	1.03	0.6	1.08	1.2	1.38	1.5	1.52
QRI1	0.94	0.56	0.99	0.98	1.01	0.75	1.26
QRI7	1.03	0.58	1.03	0.98	1.19	1.09	1.26
QRI2	1.3	0.46	1.03	1.25	1.36	0.99	0.99
GRF10	0.94	0.68	1.11	1.26	1.34	0.88	0.97
MSS2	1.1	0.67	0.89	1.14	1.04	0.57	0.82
KIN28	1.07	0.82	0.88	1.08	1.25	0.96	1.35
YDL109c	1.02	0.68	0.97	1.27	1.23	1.09	1
YDL110c	0.91	0.95	0.9	1.12	1.22	1.19	1.36
YDL111c	1.11	1.16	1.23	1.58	1.64	2.27	2.09
YDL112w	1.01	1.07	0.99	1.19	1.35	1.56	1.59
YDL113c	1.13	1.07	1.04	1.11	1.08	0.81	0.83
YDL114w	1.53	1.47	1.11	1.18	1.6	1.02	1.29
YDL115c	1.16	1.23	1.04	1.26	1.11	0.51	0.65
NUP84	1.02	1	1.01	1.18	1.23	1.22	1.56
YDL117w	1.02	1.05	1.29	1.72	1.57	1.88	1.56
YDL118w	0.97	1.07	0.98	1.13	1.71	1.32	1.49
YDL119c	1.04	1.14	1.31	1.12	1.36	1.17	1.22
YDL120w	0.97	1.16	1.08	1.12	1.59	1.3	1.21
YDL121c	1.1	1.12	0.96	1.4	1.11	2.4	1.56
UBP1	1.12	0.93	1.06	1.19	1.57	2.16	2.32
YDL123w	0.89	0.71	0.91	1.12	1.27	1.05	0.64
YDL124w	1.04	1.09	1.04	0.7	0.67	0.27	0.63
HIT1	0.89	0.78	0.66	0.8	0.91	0.74	0.88
CDC48	0.84	0.74	0.7	0.73	0.83	0.69	1
YDL127w	0.88	0.8	1.51	1.57	1.33	1.35	1.87
HUM1	1.06	0.85	0.72	0.86	0.85	0.59	0.9
YDL129w	0.93	0.93	1.01	1.39	1.31	0.91	1.09
RPLA3	0.9	1.06	0.85	0.96	0.97	1.55	4.75
YDL131w	0.77	1.03	1.46	2.22	1.34	3.81	2.76
YDL132w	1.05	0.84	1.09	0.99	1.27	1.33	1.39
YDL133w	1.03	0.8	1.27	1.19	1.46	1.16	1.25
PPH21	1.06	0.99	1.26	1.5	1.24	1.17	1.99
RDI1	0.89	1.06	0.82	0.96	0.89	0.63	1.1
YDL136w	1.05	1.01	1.03	1.29	1.16	2.93	5.91
ARF2	0.79	0.83	0.75	0.82	0.64	0.72	1.25
RGT2	1.23	1.24	1.25	1.48	1.52	1.53	1.92
YDL139c	1.15	1.15	0.93	1.21	0.99	0.63	1.02
RPO21	1.07	0.99	1.21	1.55	1.52	2.02	2.06
BPL1	0.91	0.84	0.67	1.3	1.39	0.96	1.25
YDL142c	1.19	1.28	1.21	1.21	1.27	0.56	1.28
CCT4	0.85	0.92	1.02	1.33	1.3	1.54	2.62
YDL144c	1.01	1.11	1.11	1.18	1.2	1.4	1.58
RET1	0.95	0.87	1.06	1.16	1.2	2.04	2.02
YDL146w	1.16	0.75	0.88	0.99	1.09	1.11	1.31
YDL147w	0.83	0.81	0.71	0.85	1.27	0.54	0.72
YDL148c	0.98	1.01	0.8	1.78	1.95	2.6	4.86
YDL149w	0.82	0.79	0.57	0.69	0.73	0.59	0.61
RPC53	1.03	0.95	0.97	1.36	1.59	1.42	2.17
YDL151c	0.96	0.8	1.23	1.55	1.69	2.07	2.62
YDL152w	1.08	0.86	0.87	1.66	1.83	2.18	3.54
YDL153c	0.75	0.88	0.78	1.7	1.98	2.72	3.4
MSH5	1.69	0.89	1.28	1.26	1.44	0.52	0.57
CLB3	0.9	0.88	1.04	1.13	1.44	1.12	1.62
YDL156w	1.39	0.75	1.16	1.43	1.63	1.33	1.92
YDL157c	0.82	0.84	0.74	0.93	1	0.9	1.63
YDL158c	1.18	1.18	1.14	1.16	1.17	1.42	1.48
STE7	1.14	1.05	0.77	1.18	1.36	0.71	0.87
DHH1	1.12	1.18	0.95	1.4	1.52	0.95	1.24
YDL161w	1.02	0.96	0.71	1.16	0.97	0.72	0.85
YDL162c	1.15	1.12	1.19	1.26	1.41	1.24	1.03
YDL163w	1.03	1.13	1.14	1.3	1.33	1.2	1.69
CDC9	1.31	0.96	1.02	1.4	1.55	1.03	0.78
CDC36	1.1	1.17	1.15	1.23	1.16	1.05	1.48
YDL166c	1.08	1.17	0.98	1.19	1.14	1.13	1.92
ARP1	0.91	0.94	0.99	1.51	1.53	3.32	3.68
SFA1	0.93	1.05	1.18	1.33	1.37	1.02	0.97
UGX2	1.52	1.71	1.19	1.35	1.17	0.32	0.34
UGA3	1.25	0.7	1.23	1.5	1.62	0.77	1.01
GLT1	0.94	0.55	0.97	1.01	1.32	1.84	1.59
YDL172c	1.07	0.92	0.97	1.11	1.26	0.85	1.27
YDL173w	0.87	0.85	1.03	1.18	1.25	0.84	1.06
DLD1	0.99	0.87	0.98	1.05	1.11	0.9	0.59
YDL175c	0.99	0.65	1.08	1.17	1.44	0.98	1
YDL176w	1.19	1.07	0.86	1.07	1.36	0.79	1.34
YDL177c	1.12	0.49	0.87	1.23	1.37	1.07	0.75
AIP2	1.11	0.85	0.85	0.81	1.02	0.61	1.05
YDL179w	0.99	0.77	1.33	1.51	1.63	1.45	2.17
YDL180w	1.12	0.86	1.02	1.06	1.22	1.17	0.99
INH1	1.12	0.76	0.75	0.63	0.86	0.36	0.3
YDL182w	0.94	1.44	1.87	2.54	2.7	3.67	3.97
YDL183c	1.02	1.18	1.07	1.39	1.12	0.73	0.59
RPL47A	0.9	1.08	0.75	0.87	0.87	1.82	2.74
TFP1	0.78	0.62	0.57	0.79	0.76	1.15	1.11
YDL186w	1.55	1.39	0.9	1.12	1.42	0.69	1.35
YDL187c	1.73	1.24	1.03	1.21	1.44	0.98	1.22
PPH22	0.95	0.99	0.84	1.14	1.25	0.95	1.11
YDL189w	0.93	0.9	0.75	1.18	1.25	0.8	1.07
UFD2	0.92	0.88	0.71	0.76	0.86	0.65	0.81
SOS2	0.91	1.11	0.9	1.17	1.11	2.75	3.89
ARF1	0.81	0.97	0.75	0.82	0.71	1.11	2.2
YDL193w	1.06	1.15	1.09	0.96	0.96	0.5	0.91
SNF3	1.18	0.85	0.88	1.17	1.38	0.74	0.53
SEC31	0.84	0.89	0.97	1.38	1.66	2.01	1.82
YDL196w	1.31	0.69	1.26	1.18	1.33	1.04	0.75
ASF2	0.97	0.75	0.89	1.24	1.38	0.82	0.65
SHM1	0.97	0.84	0.76	0.95	1.21	0.95	1.79
YDL199c	1.03	0.71	0.75	0.88	1.27	0.3	0.2
MGT1	1.21	0.75	0.97	1.12	1.28	0.8	1.01
YDL201w	1	0.54	0.93	1.32	1.71	1.71	2.22
YDL202w	1.08	0.65	1.04	1.15	1.18	0.91	1.48
YDL203c	0.96	0.46	1.15	1.25	1.56	1.48	1.25
YDL204w	1.29	0.53	1.42	0.83	0.94	0.06	0.12
HEM3	1.44	0.5	1.33	1.46	1.7	1.13	1.39
YDL206w	1.22	1.31	0.9	1.05	1.25	0.98	0.87
YDL207w	1.23	1.19	1.15	1.27	1.43	1.25	1.5
NHP2	0.97	1.11	0.97	1.49	1.4	4.42	6.22
YDL209c	1.15	1.2	1.09	1.35	1.16	1.35	1.75
UGA4	1.09	1.22	0.96	1.47	1.37	2.08	3.73
YDL211c	1.19	1.27	1.49	1.69	1.58	1.47	2.36
SHR3	0.98	1.09	0.82	1.07	0.96	1.39	1.9
YDL213c	1.13	1.16	0.98	1.74	1.62	3.23	3.1
YDL214c	1.13	1.06	1.08	1.42	1.54	1.04	1
GDH2	1.13	1.08	1.25	1.17	1.16	0.95	0.22
YDL216c	1.37	1.27	0.94	1.03	1.34	0.77	1.1
YDL217c	1.1	1.18	1.08	1.2	1.16	1.15	1.23
YDL218w	1.27	0.78	1.07	1.31	1.26	0.42	0.35
YDL219w	0.92	0.74	0.88	0.97	1.18	1.21	2.19
CDC13	1	0.83	1.04	1.24	1.26	0.91	1.13
YDL221w	1.42	0.38	1.12	1.32	1.4	1.17	1.22
YDL222c	1.39	0.71	1.2	1.52	1.32	0.64	0.53
YDL223c	1.07	0.67	0.87	1.1	1.67	0.4	0.22
YDL224c	1.04	1.1	0.82	1.31	1.39	1.02	1.22
YDL225w	0.88	0.86	0.71	1.07	1.09	0.91	1.21
GCS1	0.99	0.83	0.8	1.11	1.27	1.02	1.78
HO	1.11	0.6	0.97	1.21	1.3	1.24	1.31
YDL228c	0.96	0.83	0.91	1.02	1.1	1.11	1.3
SSB1	0.96	0.85	0.91	1.05	0.82	0.85	0.64
PTP1	1.29	1.31	1.17	1.03	1.15	0.41	0.9
YDL231c	0.99	0.89	1.14	1.28	1.21	1.41	1.15
OST4	1.03	1.05	0.94	1.08	1.1	1.29	1.72
YDL233w	1.71	1.13	0.84	1.16	1.17	0.63	0.63
GYP7	1.59	1.42	0.72	0.94	1.18	0.43	0.56
YDL235c	1.69	1.61	1.68	1.78	1.48	1.54	1.98
PHO13	0.89	0.82	1.06	1.06	1.13	1.78	3.11
YDL237w	0.94	0.88	0.57	0.8	0.73	0.57	0.66
YDL238c	2.16	1.28	0.79	1.04	1.23	0.51	0.63
YDL239c	1.41	1.19	1.14	1.02	0.94	1.33	0.72
LRG1	1.04	0.99	1.15	1.43	1.38	0.88	1.78
YDL241w	0.97	1.35	1.25	1.9	1.56	1.23	1.83
YDL242w	1.05	0.75	0.94	1.23	1.37	0.81	0.78
YDL243c	1.01	0.69	1.01	1.25	1.37	1.03	0.98
YDL244w	1.62	1.27	0.99	1.93	1.6	0.5	0.62
HXT15	1.04	1.15	0.81	0.99	1.39	0.49	0.47
YDL246c	1.35	0.8	1	1.39	1.44	0.6	0.79
YDL247w	1.1	1.01	0.77	1.05	1.49	0.88	0.53
YDL248w	0.87	0.69	0.73	0.73	0.77	0.55	0.74
NTH1	0.91	0.98	0.73	0.55	0.63	0.24	0.27
YRB1	0.83	0.79	0.82	1	1.12	0.99	2.34
YDR003W	1.13	0.56	1.09	0.86	0.89	0.38	0.49
RAD57	1.29	1.09	0.77	1.21	1.43	0.63	0.97
MAF1	1.02	0.88	0.94	1.31	1.31	0.85	0.86
SOK1	0.9	1.2	2.18	2.99	2.87	1.49	1.83
TRP1	0.96	0.98	0.95	1.27	1.02	0.94	1.05
YDR008C	1	0.96	0.88	0.96	0.94	0.62	0.85
GAL3	1.4	1.16	1.1	1.21	1.17	0.71	0.44
YDR010c	1.25	1.26	1.06	1.26	1.48	0.95	0.78
SNQ2	1.05	1.28	1.56	1.62	1.53	2.61	1.34
RPL2B	0.93	0.91	0.82	0.92	0.99	2.11	4.45
YDR013w	1.18	1.09	1.23	1.39	1.16	1.46	1.27
YDR014w	1.34	1.13	0.81	1.19	1.08	0.57	0.74
YDR015c	1.59	1.25	1.17	1.3	0.96	0.76	0.84
YDR016c	1.12	1	0.9	1.02	0.96	0.71	1.21
KCS1	1.1	1.1	1.14	1.54	1.37	1.37	0.84
YDR018c	1.39	0.56	1.05	1.41	1.3	0.42	0.39
GCV1	1.01	0.74	0.54	0.41	0.26	0.69	0.86
YDR020c	1.07	0.53	0.91	1.35	1.52	1.65	1.35
YDR021w	1.01	0.69	1.05	1.56	1.56	2.26	1.47
YDR022c	1.32	0.85	1.05	1.19	1.28	0.57	0.62
SES1	0.72	1.05	0.68	1.21	1.3	2.02	2.9
YDR024w	1.35	0.54	1.24	1.31	1.57	3.04	3.3
RPS18A	0.91	1.08	1.14	1.72	1.69	1.81	4.94
YDR026c	1.21	0.95	0.95	1.14	1.11	1.11	1.47
YDR027c	1.05	1.07	0.98	0.88	1.18	0.78	0.78
HEX2	1.1	0.98	0.89	0.98	0.83	0.7	0.99
YDR029w	1.03	0.87	0.79	0.96	1.3	0.85	0.86
YDR030c	1.51	1.49	0.83	1.1	1.25	0.42	0.59
YDR031w	1.22	1.06	0.88	0.91	0.69	0.2	0.42
YDR032c	0.92	0.81	0.54	0.5	0.49	0.29	0.48
YDR033w	0.87	0.76	0.57	0.65	0.68	0.88	0.58
LYS14	1.08	0.96	0.88	0.96	1.18	0.6	0.92
ARO3	0.94	0.93	1.01	1.25	1.16	1.85	1.47
YDR036c	0.99	1.04	0.97	1.42	1.46	0.79	1.06
KRS1	0.95	0.78	1.08	1.46	1.42	3.84	3.8
ENA5	0.97	1.06	0.95	1.61	1.82	2.12	1.23
ENA2	0.91	0.96	1.1	1.4	1.58	3.12	1.19
ENA1	1.04	1.08	1.02	1.71	1.68	2.27	1.37
YDR041W	1.03	0.87	0.8	0.72	0.72	0.42	0.7
YDR042C	1.32	1.09	1.34	1.3	1.46	1.25	1.36
YDR043C	1.1	1.06	1.01	1.01	1.47	0.48	0.37
HEM13	1.09	0.87	0.73	0.91	0.98	0.94	1.7
YDR045C	0.89	0.89	0.7	0.94	1.25	1.26	1.52
(PAP1)	1.12	0.89	0.69	0.82	1.16	1.16	1.52
HEM12	0.88	0.86	0.68	0.97	1.46	0.83	1.45
YDR048C	1.12	0.92	1.08	1.18	1.46	1.04	1.36
YDR049W	1.03	1.05	0.74	1.08	1.74	0.84	1.37
TPI1	0.94	1.02	0.78	0.87	0.96	0.94	2.18
YDR051c	1.08	0.94	0.9	0.84	1.09	0.5	0.77
DBF4	1.16	1.09	1.08	1.21	1.39	1.38	2.14
YDR053w	0.96	0.86	1.01	1.11	1.36	1.23	1.52
CDC34	1.16	1.18	1.2	1.45	1.07	0.66	1.22
YDR055w	0.88	0.8	0.46	0.59	0.65	0.47	0.58
YDR056c	1.12	1.23	0.89	0.97	0.88	0.76	1.38
YDR057w	0.98	1.04	0.67	0.94	1.09	0.58	0.66
YDR058c	1.42	1.53	1.18	0.99	1.03	0.47	0.88
UBC5	1.03	1.14	0.73	0.88	0.69	0.48	0.37
YDR060w	1.03	1.07	1.01	1.74	1.79	4.75	5.23
YDR061w	1.11	0.92	0.6	0.91	1.05	0.62	0.77
LCB2	1.04	0.96	0.88	1.07	1.21	2.2	2.49
YDR063w	0.85	0.94	0.75	0.86	0.83	0.48	0.98
YS15	1.04	1.09	1.05	1.46	1.47	4.3	5.16
YDR065w	1.04	0.91	0.85	0.91	0.95	0.77	1.11
YDR066c	1.26	0.93	0.92	0.94	1.25	0.74	1.21
YDR067c	1.03	0.97	0.69	0.94	1.45	0.65	0.86
DOS1	1.18	1.06	0.84	1.12	1.34	0.73	1
UBP4	1.2	0.86	1.27	1.13	1.61	1.13	0.7
YDR070c	0.99	0.95	0.96	0.99	0.84	0.19	0.31
YDR071c	0.83	0.86	0.68	0.82	1.08	0.58	1.24
YDR072c	1.12	0.99	0.76	1.18	1.33	0.76	1.08
SNF11	0.98	0.88	0.8	0.95	1.3	0.65	0.81
TPS2	0.9	0.87	0.84	0.49	0.51	0.25	0.44
PPH3	0.98	1.04	0.95	1.36	1.63	1.17	1.59
RAD55	1.73	1.34	0.77	1.01	1.51	0.66	0.63
SED1	0.82	0.72	0.7	0.49	0.36	0.23	0.32
YDR078c	1.36	0.81	1.09	1.05	1.44	0.78	0.75
YDR079w	1.06	1.13	0.71	1.02	0.87	0.56	0.66
YDR080w	1.23	1.39	1.18	1.18	1.28	1.03	0.87
PDC2	0.88	0.93	0.89	1.46	1.27	0.89	1.25
YDR082w	1.87	1.2	0.86	1.28	1.8	0.75	0.72
YDR083w	0.9	0.89	0.69	1.5	1.49	1.08	2.75
YDR084c	1.16	1.04	0.77	0.85	1.1	0.82	1.13
AFR1	1.36	1.04	0.68	1.04	0.89	0.4	0.4
SSS1	0.89	1.02	0.86	0.97	0.96	0.92	1.91
YDR087c	0.93	0.98	0.68	1.6	1.63	0.91	1.7
SLU7	2.07	1.45	1.11	0.88	1.57	0.69	0.92
YDR089w	0.95	0.87	0.73	0.9	0.74	0.98	1.48
YDR090C	1.09	1.04	0.85	1.12	1.4	0.88	1.01
YDR091C	0.73	0.81	0.71	1.33	1.38	1.86	2.39
YDR092W	1.07	1.13	0.86	0.99	1.18	0.71	0.99
YDR093W	0.84	0.86	0.87	1.15	0.99	1.52	1.68
YDR094W	1.35	1.07	0.8	1.2	1.29	1.46	1.44
YDR095C	1.01	0.9	0.94	1.16	1.28	1.24	1.1
YDR096W	1.19	1.05	1.03	0.91	1.14	0.52	0.34
YDR097C	1.14	1.06	0.92	1.27	1.87	1.2	1.4
YDR098C	1.07	1.13	1	1.2	1.57	0.9	1.37
BMH2	0.66	0.76	0.83	1.06	1.14	0.89	1.17
YDR100W	1.11	0.99	0.7	0.93	1.21	0.82	1.27
YDR101C	0.77	0.84	0.8	2.02	2.53	3.67	1.78
YDR102C	1.23	1.28	1.08	0.81	1.66	0.71	1.04
STE5	0.9	0.97	1.13	1.53	1.32	1.12	1.53
YDR104C	1.35	1.43	1.11	1.41	1.49	0.76	1.05
YDR105C	0.97	0.76	0.55	0.78	0.69	0.64	0.59
YDR106W	2.14	1.41	1.07	1.29	1.62	0.67	0.96
YDR107C	1.09	0.85	0.57	0.74	1.04	0.73	0.81
GSG1	1.41	1.38	0.97	1.34	1.5	0.81	1.26
YDR109C	1.02	1.04	0.81	0.84	0.79	0.88	0.97
YDR110W	1.25	1.24	0.84	1.24	1.45	0.93	1.59
YDR111C	0.99	0.81	0.65	0.99	0.97	0.78	0.62
YDR112W	1.1	1.16	1.07	1.21	1.38	0.85	0.81
PDS1	1.07	1.02	0.84	1.22	1.14	0.76	1.04
YDR114C	1.26	1.22	1.25	1.31	1.32	0.97	1.43
YDR115W	0.95	0.88	0.85	0.93	0.88	0.54	0.88
YDR116C	1.08	1.06	1.09	1.12	1.22	0.63	1.16
YDR117C	0.93	0.85	0.96	1.02	1.36	0.95	1.43
YDR118W	1.79	1.34	0.76	1.09	1.39	0.54	0.94
YDR119W	0.8	0.77	0.56	0.96	1.27	1.98	2.55
TRM1	1.02	1.08	0.76	1.54	1.38	1.07	1.99
YDR121W	0.92	1.01	0.8	1.31	1.64	1.02	1.21
KIN1	1.32	1.23	0.98	0.97	1.21	0.57	1.1
INO2	1.11	0.94	0.89	1.26	1.42	1.02	0.98
YDR124W	1.24	0.93	1	1.08	0.78	0.86	0.66
YDR125C	1.21	0.99	0.99	1.1	1.09	0.49	0.37
YDR126W	1.59	1.42	0.72	1.21	1.62	0.7	0.95
ARO1	1.14	0.91	1.09	1.07	0.99	1.56	1.47
YDR128W	0.99	1.14	0.86	1.1	1.26	0.89	1.13
SAC6	0.85	0.7	0.74	1.01	0.91	0.47	0.63
YDR130C	1.87	1.46	0.82	1.08	1.28	0.62	0.93
YDR131C	1.3	1.03	0.85	1.3	1.19	0.64	0.62
YDR132C	2.04	1.38	0.69	1.28	1.27	0.65	0.9
YDR133C	0.93	0.88	0.61	0.66	0.76	0.77	1.09
YDR134C	0.94	0.88	0.74	0.85	0.81	0.91	1.7
YCF1	1.04	0.91	1.07	1.07	1.08	1.74	1.11
YDR136C	1.45	1.46	1.02	1.16	1.59	0.61	1.08
RGP1	1.03	0.87	0.74	0.94	1.59	0.67	0.76
HPR1	1.21	1.27	0.97	1.32	1.61	0.89	1.31
YDR139C	0.97	0.81	0.69	0.89	0.97	0.71	1.2
YDR140W	1.08	1.18	0.82	1.24	1.63	0.8	1.14
YDR141C	0.91	0.95	0.89	1.23	1.17	1.19	1.13
PAS7	1.53	1.34	0.98	1.59	1.47	0.6	0.89
SAN1	0.87	0.92	0.97	2.1	1.83	1.46	1.48
MKC7	0.91	1.03	1.23	1.83	2.21	5.36	6.6
YDR145W	0.87	1.14	0.68	1.27	1.38	0.9	0.98
SWI5	1.19	1.57	0.74	1.01	1.39	0.8	1.3
YDR147W	1.03	1.03	0.73	1.06	1.22	1.2	1.21
KGD2	1.54	1.01	0.78	1.14	1.15	0.28	0.38
YDR149C	1.12	0.86	0.84	1.01	1.39	0.81	0.49
NUM1	0.94	0.91	0.93	1.18	1.16	1.59	1.2
CTH1	1.28	1.36	1.67	1.83	1.39	0.82	1.15
YDR152W	1.01	1.06	0.9	1.14	1.36	0.8	1.51
YDR153C	1.07	0.8	0.83	1.34	1.22	0.78	0.85
YDR154C	0.98	1.01	0.96	0.96	0.91	1.27	1.3
CPR1	0.95	0.96	0.79	0.82	0.71	0.79	0.88
RPA14	1.37	1.19	0.97	1.35	1.67	1.05	1.72
YDR157W	1.51	1.34	1.32	1.79	1.91	2.13	1.53
HOM2	0.79	0.72	0.64	0.97	1.02	1.42	2.14
SAC3	0.97	0.92	1.03	1.38	1.16	1.25	1.25
YDR160W	1.54	1.24	0.86	1.24	1.55	0.68	0.8
YDR161W	0.88	0.88	0.8	1.62	1.55	2	2.43
NBP2	1.06	0.96	0.92	1.29	1.44	0.85	1.14
YDR163W	1.02	0.86	0.96	1.32	1.4	1.11	1.01
SEC1	1.08	0.94	0.83	1.24	1.51	0.85	1.14
YDR165W	0.8	0.83	0.76	1.62	1.96	3.98	3.07
YDR166C	1.07	0.81	1.04	1.03	1.35	1.06	1.24
TAF25	1.07	0.75	0.78	1.13	1.03	0.85	0.96
CDC37	1.06	0.97	0.78	0.89	1.08	0.57	0.81
STB3	1.05	0.95	0.85	1.2	1.13	0.74	0.58
SEC7	1.03	0.75	1.02	1.03	1.31	1.51	1.64
HSP42	0.95	0.91	0.74	0.56	0.52	0.08	0.1
SUP35	0.85	0.95	0.86	1.33	1.3	1.13	1.89
ARGR3	1.15	0.88	0.87	1.01	1.12	0.64	0.57
YDR174W	0.89	0.98	1.1	1.45	1.5	1.06	1.52
YDR175C	1.07	1.02	0.74	0.96	0.96	0.51	0.7
NGG1	1.3	1.18	0.82	0.96	1.16	0.71	1.02
UBC1	0.98	0.99	0.68	1.05	0.91	0.79	0.68
SDH4	1.14	1.02	0.66	0.54	0.56	0.17	0.16
YDR179C	1.36	1.12	0.82	1.09	1.09	0.67	0.7
YDR180W	0.96	0.97	0.99	1.35	1.07	1.61	1.81
YDR181C	1.29	1.07	0.74	1.09	0.92	0.76	0.69
CDC1	1.19	0.99	0.8	1.1	1.38	0.63	0.97
YDR183W	1.33	1.15	0.83	1.33	1.34	0.73	0.88
YDR184C	1.01	1.09	1.21	1.84	1.98	1.47	0.91
YDR185C	1.13	1.07	0.98	1.31	1.25	1.04	0.78
YDR186C	0.94	0.94	0.92	1.27	1.28	0.69	0.82
YDR187C	1.1	0.55	0.96	1.17	1.46	0.83	1.04
CCT6	1.09	0.92	0.59	1.21	1.45	1.02	1.22
SLY1	0.87	0.86	0.94	1.37	1.3	1.62	1.17
YDR190C	0.99	0.95	0.85	1.04	1.07	1.03	1.88
YDR191W	1.29	1.27	0.96	1.3	1.71	0.92	0.99
NUP42	1.33	0.93	1.15	1.6	1.33	0.88	1.27
YDR193W	0.95	0.95	1.2	1.17	1.83	1.11	0.96
MSS116	1.11	0.92	0.76	0.81	0.97	0.95	1.39
REF2	0.95	1.1	1.09	1.39	2.18	0.89	1.39
YDR196C	1.15	0.96	0.93	1.01	1.22	0.61	1.06
CBS2	1.05	1	0.8	0.87	1.59	0.62	0.85
YDR198C	1.33	1.3	0.98	1.53	1.61	0.69	1.17
YDR199W	1.03	1.02	0.99	1.27	1.08	0.82	0.89
YDR200C	1.64	1.26	0.79	1.21	1.21	0.59	0.95
YDR201W	1.29	1.08	0.99	1.12	0.9	0.83	0.83
YDR202C	0.86	1	1.02	1.3	1.42	0.57	1
YDR203W	1.19	1.19	0.86	1.06	1.11	0.51	0.69
YDR204W	1.47	0.89	0.98	1.23	1.08	0.57	0.81
YDR205W	0.99	0.86	0.66	1.02	1.02	0.76	0.62
YDR206W	1.09	1.17	1.27	1.79	1.86	3.22	2.95
UME6	0.96	0.93	0.79	1.19	1.06	0.83	1.21
MSS4	1.14	1.47	1.6	1.77	1.52	1.2	1.8
YDR209C	0.87	0.9	0.75	0.93	0.91	0.72	1.51
YDR210W	0.99	0.94	0.78	0.88	1.03	0.77	1.66
GCD6	0.74	0.83	0.68	1	1.58	1.49	1.83
TCP1	0.94	0.89	0.75	1.22	1.51	1.34	2.3
YDR213W	1.1	1.08	0.72	1.01	1.72	1.08	1.08
YDR214W	1.08	0.97	1	0.88	1.07	0.87	0.77
YDR215C	0.88	0.93	1.08	1.09	1.18	1.62	1.85
ADR1	1.04	0.99	1.15	1.09	1.05	0.46	0.37
RAD9	0.93	0.75	0.91	1.43	1.54	1.6	1.13
SPR28	2.49	1.06	1.08	1.73	1.68	0.6	0.62
YDR219C	1.16	0.97	0.81	0.86	1.39	0.44	0.53
YDR220C	1.25	1.07	1.12	1.14	1.39	0.76	1.06
YDR221W	1.26	1.12	0.69	0.78	1.35	0.72	0.67
YDR222W	1.2	1.19	0.85	1.11	1.62	1.31	1.76
YDR223W	1.66	1.23	0.59	1.05	1.25	0.65	0.52
HTB1	0.78	0.86	0.88	1.01	0.98	1.15	2
HTA1	0.83	0.72	0.65	0.81	0.72	0.98	1.6
ADK1	0.89	0.77	0.95	1.09	1.06	1.22	2.82
SIR4	0.97	0.98	0.93	1.34	1.12	1.09	1.3
YDR228C	1.53	1.12	0.93	1.39	1.61	0.87	1.12
YDR229W	1.18	1.19	1.02	1.29	1.02	0.57	1.04
YDR230W	1.24	0.96	1.04	0.91	0.93	0.43	0.63
YDR231C	1.19	1.22	0.94	0.85	0.72	0.33	0.35
HEM1	1.31	0.9	0.97	1.23	1.28	1.33	0.81
YDR233C	0.85	0.77	0.63	1.05	1.14	1.52	1.66
LYS4	1.22	0.96	0.92	1.74	2.19	0.79	0.83
YDR249C	1	0.85	0.8	1.05	1.51	1.22	1.2
YDR250C	1.08	0.97	1.25	1.15	1.46	0.86	0.73
PAM1	0.84	0.82	0.78	0.73	1.12	0.61	0.77
BTT1	1.19	1.09	0.98	1.14	1.48	0.83	1.13
YDR253C	1.05	0.99	0.95	1.22	1.68	0.88	1.27
CHL4	1.61	1.23	0.85	0.98	1.19	0.59	0.71
YDR255C	1.12	1.09	0.87	0.85	1.3	0.48	0.46
CTA1	1.57	1.13	0.87	1.4	2.04	0.63	0.52
(MRS1)	1.01	0.95	0.81	1.08	1.45	1.03	1.41
HSP78	1.19	0.91	1.17	0.55	0.65	0.17	0.19
YDR259C	1.22	0.97	1.19	0.85	1.52	0.72	0.67
YDR260C	1.21	1.13	1.07	1.16	1.38	1.04	0.86
EXG2	0.93	0.84	1.12	1	1.1	1.89	1.24
YDR262w	1.2	0.97	1.02	1.25	1.41	0.48	0.64
YDR262w	0.92	0.94	0.98	1.32	1.08	0.5	0.44
DIN7	1.36	1.26	0.97	0.9	1.88	0.85	0.99
DIN7	1.29	1.25	1.1	1.08	1.16	0.88	0.94
AKR1	0.96	0.94	0.78	0.86	0.99	1.17	1.43
AKR1	0.88	0.78	0.77	1.05	0.99	1.07	1.17
YDR265W	1.36	1.4	0.95	0.75	1.6	0.74	1.06
YDR265W	1.24	1.1	0.9	1.09	1.3	0.67	0.71
YDR266C	1.3	0.8	0.74	1.17	1.48	0.91	1.51
YDR266C	1.04	0.91	0.76	1.3	1.11	0.86	1.17
YDR267C	1.26	1.11	0.83	1.19	1.49	0.76	1.13
YDR267C	1.14	0.99	0.86	1.05	1.46	0.86	1.07
MSW1	1.48	1.38	0.83	1.09	1.55	0.62	1.14
MSW1	1.23	0.98	0.8	1.01	1.33	0.66	1.04
YDR269C	1.1	1	1.26	1.36	1.54	0.86	1.24
YDR269C	1.01	0.94	1.36	1.39	1.54	1.2	1.01
CCC2	1.33	1.57	1.67	1.44	1.44	0.71	0.91
CCC2	1.02	1.12	1.37	1.45	1.61	0.82	0.76
YDR271C	1.09	1.16	1.42	1.35	1.25	0.81	1.22
YDR271C	0.99	0.93	1.29	1.26	1.4	0.95	0.92
GLO2	1.02	1.07	0.78	0.74	0.77	0.17	0.42
YDR272W	0.95	0.81	0.71	0.72	0.77	0.2	0.36
YDR273W	2.3	1.29	0.75	0.91	1.62	0.62	0.62
YDR273W	1.54	1.28	0.95	1.28	1.23	0.78	0.73
YDR274C	1.08	1.03	1.05	1.24	1.32	1.4	1.57
YDR274C	1.29	1.06	0.94	1.24	1.2	1.02	1
YDR275W	1.48	1.26	0.96	1.05	1.45	0.55	0.58
YDR275W	1.38	0.87	0.7	1.22	1.14	0.33	0.54
YDR276C	1.17	1.08	0.95	0.81	0.78	0.48	0.75
MTH1	1.21	1	0.79	0.88	0.58	0.28	0.37
YDR278C	1.07	1.11	1.04	1.17	1.29	0.9	1.4
YDR279W	0.94	0.95	0.74	1.27	1.21	0.83	1.19
YDR280W	1.1	1.13	0.74	1.36	1.44	1.16	2.22
YDR281C	1	0.94	0.86	1.3	1.11	0.93	1.24
YDR282C	1.6	1.37	1	1.19	1.18	0.54	0.71
GCN2	1.14	0.92	1.06	1.04	1.12	0.94	0.81
YDR284C	1.07	1.1	0.6	0.87	1.02	0.65	1.21
ZIP1	0.93	0.91	0.58	0.79	0.81	0.56	0.73
YDR286C	1.01	1.03	0.73	1.07	1.03	0.66	1.03
YDR287W	1	0.91	0.7	0.88	1.33	0.41	0.57
YDR288W	1.27	1.32	0.73	1.06	0.91	0.57	0.84
YDR289C	0.9	1.13	0.79	1.05	1.26	0.56	0.7
YDR290W	1.06	1.12	0.98	1.38	1.26	0.83	1.26
YDR291W	0.87	0.86	0.81	1.1	1.07	1.33	1.07
SRP101	1.29	1.4	0.7	1.27	1.56	0.93	1.32
SSD1	0.89	0.9	1.23	1.32	1.2	0.85	0.55
YDR294C	1.11	1.03	0.81	0.94	0.97	0.71	1.12
YDR295C	1.08	1.03	1.04	1.12	1.11	1.07	1.18
YDR296W	1.22	1.34	0.97	1.3	1.1	0.64	1.6
SUR2	1	0.73	0.61	1.03	0.85	0.94	1.31
ATP5	1.12	0.93	0.62	0.82	0.76	0.46	0.47
YDR299W	0.99	1.06	0.74	1.46	1.3	0.82	1.13
PRO1	1.29	1.17	0.93	1.26	1.49	1	1.39
YDR301W	1.05	1.07	1.06	1.21	1.3	0.75	1.23
YDR302W	1.33	1.1	0.79	1.11	1.26	0.81	1.48
YDR303C	0.8	0.94	1	1.35	1.49	1.76	1.87
CPR5	0.97	1.02	0.97	1.18	0.98	0.66	1.42
YDR305C	1.16	1.25	0.96	0.99	1	0.97	0.87
YDR306C	1.07	1.12	0.9	1.08	1.12	0.46	0.52
YDR307W	0.91	0.94	0.57	0.86	1.14	0.89	0.83
SRB7	1.03	0.94	0.82	1.14	1.14	0.94	1.33
YDR309C	0.85	0.86	0.71	1.55	1.53	1.82	1.68
SUM1	0.98	1.03	1.19	1.14	1.44	1.3	1.86
TFB1	1	0.95	0.69	0.9	1.25	0.9	0.83
SSF2	1	1.07	0.82	1.72	1.61	1.34	1.93
YDR313C	1.05	0.83	1	1.27	1.41	0.32	0.43
YDR314C	1.82	1.6	0.79	1.36	1.57	1.12	0.76
YDR315C	1.03	0.9	0.65	0.88	1.22	0.73	0.76
YDR316W	1.57	1.1	0.69	1.07	1.49	0.9	0.83
YDR317W	1.2	1.01	0.8	1.07	1.04	0.8	0.6
YDR318W	1.71	1.4	0.9	1.13	1.45	0.72	1.11
YDR319C	1.07	1.03	0.62	0.89	0.98	0.63	0.61
YDR320C	1.43	1.39	1.09	1.38	1.61	0.71	1.3
ASP1	1.01	0.95	0.85	1.48	1.36	3.57	4.22
YDR322W	1.7	1.38	0.83	1.13	1.53	0.6	0.6
VAC1	1.48	1.14	0.84	0.94	0.98	0.64	0.64
YDR324C	0.96	1.01	0.91	1.53	1.86	2.14	3.51
YDR325W	1.07	0.93	0.79	1	1	1.42	1.16
YDR326C	0.98	1.12	1.26	1.19	1.29	1.85	2.74
YDR327W	1.04	1.02	0.97	1.24	0.83	0.64	0.93
SKP1	1.03	0.97	0.89	0.89	0.88	0.52	1.18
PAS3	1	0.96	0.8	1	0.87	0.33	0.41
YDR330W	1.17	1.05	1.17	1.08	1.27	0.42	0.56
YDR331W	0.98	0.83	0.84	1.52	1.4	1.37	1.59
YDR332W	1.35	0.93	1	1.28	1.35	0.87	1.06
YDR333C	0.87	0.9	0.85	1.39	1.21	1.52	1.24
YDR334W	1.03	0.97	1.24	1.17	1.37	0.86	1.2
MSN5	0.98	0.88	1.12	1.25	1.12	0.99	0.84
YDR336W	1.32	1.22	0.73	1.43	1.45	0.72	0.94
MRPS28	1.06	0.96	0.7	0.87	0.77	0.4	0.64
YDR338C	1.16	1.17	0.99	1.4	1.32	0.69	0.69
YDR339C	0.99	0.95	0.92	1.23	1.11	0.82	1.21
YDR340W	0.93	0.91	0.96	1.15	1.22	1.11	1.42
YDR341C	0.85	0.93	1.05	1.61	1.52	3.85	3.25
HXT7	0.88	0.74	0.52	0.35	0.32	0.2	0.33
HXT6	0.9	0.59	0.41	0.26	0.35	0.22	0.16
YDR344C	1.27	1.46	1.04	1.07	1.22	0.7	1.19
HXT3	0.84	0.6	0.47	0.67	0.68	0.6	0.68
YDR346C	0.98	0.8	0.72	1.2	1.4	0.93	2.12
MRP1	1.06	0.9	0.9	1.14	0.9	0.77	0.97
YDR348C	1.33	1.14	0.87	1.2	1.28	0.84	1.26
YDR349C	0.92	1.01	0.67	1.33	1.25	2.17	0.84
TCM10	1.23	1.08	0.87	1.09	1.34	0.64	0.82
SBE2	0.99	1.02	1	1.53	1.1	1.17	1.08
YDR352W	1.04	0.97	0.68	0.98	1.11	0.83	1.39
YDR353W	0.9	0.96	1.25	1.55	1.4	1.11	2.03
TRP4	1.02	0.88	0.95	1.18	1.15	1.35	1.57
YDR355C	1	0.98	1	1.16	1.42	1.97	1.6
NUF1	1.1	1	0.91	1.25	0.98	1.21	1.19
YDR357C	1.02	0.86	0.69	0.81	1.2	0.83	0.67
YDR358W	1.08	1.11	0.71	0.65	0.77	0.29	0.64
YDR359C	0.93	0.98	0.9	1.05	1.09	0.83	0.85
YDR360W	1.14	0.98	1.03	1.09	1.51	0.87	1.16
YDR361C	0.87	0.94	0.77	1.38	1.68	2.46	2.87
YDR362C	1.24	1.19	0.76	1.02	1.17	0.74	0.84
YDR363W	1.02	0.94	0.72	0.88	1.15	0.7	0.86
CDC40	1.1	0.92	0.98	1.22	1.32	1.35	1.66
YDR365C	0.98	0.96	0.86	1.3	1.55	3.17	3.83
YDR366C	0.96	1	1.05	1.06	1.05	2.22	3.21
YDR367W	0.86	0.97	0.66	0.96	0.97	0.9	1.35
YPR1	1.06	1.03	1.09	1.29	1.03	0.73	1.67
XRS2	1.06	1.13	0.96	0.97	1.21	0.76	0.73
YDR370C	1.14	1.24	0.96	1.58	1.52	1.15	1.93
YDR371W	0.95	0.92	0.88	1.05	1.01	0.8	1.34
YDR372C	1.13	1.14	0.8	1.08	0.99	1.04	1.91
YDR373W	0.9	0.79	0.79	1.01	0.9	0.77	1.09
YDR374C	1.49	1.47	1.35	1.43	1.57	0.71	1.42
BCS1	1.05	1.04	0.87	1.03	1.01	0.72	0.99
ARH1	1.06	1.12	1.21	1.07	1	0.86	0.84
YDR377W	0.93	0.87	0.78	0.91	0.64	0.51	0.45
YDR378C	1.09	1.05	0.95	0.95	0.99	1.01	1.42
YDR379W	1.06	0.91	1	0.91	1.07	0.89	0.9
YDR380W	1.01	1.05	0.97	0.96	0.74	1.16	0.67
YDR381W	0.8	1.07	1.09	1.07	1.22	0.98	1.85
RPLA4	0.93	0.9	0.93	0.96	0.97	1.52	5.15
YDR383C	1.17	1.08	0.76	1.12	1.44	1.58	1.67
YDR384C	0.97	1.11	1.29	2.14	3.05	2.79	4.47
EFT2	0.92	0.94	0.86	0.94	1.23	1.86	3.08
YDR386W	1.46	1.13	0.93	1.19	1.46	0.67	1.08
YDR387C	0.95	0.95	0.54	0.71	1	0.68	0.6
RVS167	1.16	1.3	1.13	1.06	1.37	0.64	1.17
SAC7	0.92	1.05	1.47	1.57	1.74	2.01	2.2
UBA2	1.11	1.08	0.96	1.11	1.15	1.15	1.99
YDR391C	1.07	0.97	0.65	0.89	0.81	0.51	0.62
SPT3	1.46	1.4	0.95	1.32	1.43	0.72	1.08
YDR393W	1.01	0.9	0.73	1.32	1.3	0.88	1.23
YTA2	1.11	0.7	0.94	1.02	1.31	0.79	0.8
YDR395W	0.9	0.76	0.81	1.48	1.62	1.94	2.55
YDR396W	1.03	0.78	0.81	0.98	1.05	0.9	1.21
YDR397C	0.95	0.84	0.72	1.09	1.1	0.79	1.11
YDR398W	1.01	1.06	1.09	2.05	2.18	4.06	6.96
YDR399W	0.96	0.92	0.84	1.26	1.26	2.89	3.71
YDR400W	1.06	1.04	0.91	1.21	1.43	1.29	1.68
YDR401W	1.23	1.17	1.04	1.33	1.45	1.69	1.32
DIT2	1.79	1.47	1.14	1.64	1.92	0.7	0.85
DIT1	1.18	1.23	0.85	1.26	1.46	0.93	0.72
RPB7	1.08	0.98	0.76	1.05	1.11	0.99	1.7
MRP20	1.15	1.42	1.03	1.41	1.42	0.73	0.77
PDR15	0.94	0.97	0.99	1.09	1.24	1.37	1.34
YDR407C	1.04	1.03	1.11	1.11	1.2	1.28	1.35
ADE8	1.29	1.16	1.02	1.33	0.85	0.8	1.54
YDR409W	0.97	0.95	1.19	1.39	1.6	1.42	1.27
STE14	1.05	1.1	0.81	1.05	1.15	1.15	1.83
YDR411C	0.92	0.88	0.76	0.87	1.11	0.81	0.7
YDR412W	0.96	1.19	0.95	1.9	1.65	1.92	1.34
YDR413C	0.97	1.03	0.99	1.62	1.65	2	2.45
ERD1	1.17	1.07	0.78	1.25	1.47	1.06	0.97
YDR415C	1.03	0.88	0.9	1.14	1.31	0.69	1.11
YDR416W	1.23	1.34	1.03	1.09	1.37	1.05	1.93
YDR417C	0.8	0.92	0.94	1.27	1.19	3.13	5.84
RPL15A	0.87	0.89	0.82	1.15	1.15	3.37	7.98
YDR419W	1	0.98	0.93	1.26	1.12	0.88	1.17
HKR1	1.01	1.3	1.25	1.21	1.7	1.92	1.89
YDR421W	1.06	1.15	1.12	1.09	1	0.75	0.95
SIP1	1.01	1.1	1.2	1.05	1.46	1.24	1.6
CAD1	1.09	0.95	0.81	1.05	0.99	0.52	0.6
SLC1_1143275	1.13	1.18	0.98	0.89	1.06	0.71	1.21
YDR425W	1.3	1.61	1.29	1.23	1.07	0.96	0.67
YDR426C	1.22	1.16	0.96	1.25	1.34	0.69	0.85
YDR427W	0.77	0.86	0.92	1.42	1.26	1.04	1.62
YDR428C	1.16	1.27	1.11	1.37	1.49	0.96	1.76
YDR429C	0.72	0.84	0.67	1.12	1.29	1.21	2.41
YDR430C	0.95	1.02	1.13	1.19	1.26	0.93	1.75
YDR431W	1.06	1.07	1.03	1.17	1.54	1.29	1.25
NPL3	1.14	1.21	1.31	1.75	1.37	1.16	2.41
YDR433W	1.08	1.08	1.29	1.58	1.47	1.73	2.19
YDR434W	0.98	1.04	0.94	1.24	1.27	0.9	1.48
YDR435C	0.94	0.98	1.01	0.97	1.31	0.53	0.72
PPZ2	1.13	1.16	1.38	1.28	1.33	0.8	0.7
YDR437W	0.97	0.79	0.99	1.13	1.33	1.28	1.09
YDR438W	1.18	1.18	0.94	1.16	1.17	1.41	1.24
YDR439W	1.32	1.09	0.95	1.26	1.28	0.8	1.12
YDR440W	1.18	1.23	1.11	1.25	1.32	1.46	2.48
APT2	1	1.14	1.01	1.53	1.39	1.16	1.48
YDR442W	1.13	1.22	1.01	1.33	1.23	0.79	1.01
SRB9	1.11	1.02	1.16	1.2	1.34	1.17	1.23
YDR444W	1.13	1.2	0.97	1.12	1.2	0.87	1.46
YDR445C	1.06	1.1	0.96	1.25	1.09	0.92	1.03
YDR446W	1.35	1.47	1.34	1.56	1.93	1.58	3.8
RP51B	0.96	1.13	1.18	1.42	1.24	3.47	4.16
ADA2	1.1	1.29	0.92	1.2	1.08	0.95	1.63
YDR449C	1.05	1.23	1.16	1.59	1.55	3.62	4.79
RPS18EA	0.74	0.93	0.92	1.27	1.06	2.51	3.93
YDR451C	0.88	1.06	0.72	0.79	1.17	0.93	1.15
YDR452W	0.92	1.07	0.8	0.91	0.8	0.53	1.04
YDR453C	0.82	0.92	0.79	0.84	1.02	0.32	0.64
GUK1	0.84	0.92	0.78	1.09	1.06	1.4	2.52
YDR455C	0.91	0.94	0.86	0.85	1.1	0.88	0.58
YDR456W	0.94	1.02	0.66	1.01	1.12	0.69	0.68
YDR457W	0.97	0.97	0.92	1.07	1.18	1.04	0.91
YDR458C	1.05	1.04	0.86	1.15	1.15	0.42	0.66
YDR459C	0.9	0.84	0.63	1	1.24	0.96	0.63
YDR460W	1.43	1.18	1.02	1.49	1.64	0.6	1
MFA1	0.93	0.98	0.66	0.93	0.88	0.52	0.78
YDR462W	1.19	1.29	1.03	1.04	0.88	0.51	0.92
STP1	0.96	1.01	0.92	1.12	1.08	0.64	0.8
SPP41	1.03	1.13	1.1	1.43	1.31	1.71	1.76
YDR465C	0.95	0.96	0.93	1.79	2.03	2.36	3.57
YDR466W	1.08	1.04	0.85	1.17	1.14	0.74	0.93
YDR467C	1.13	1.04	1.03	1.13	1.11	1.12	0.88
YDR468C	1.09	1.02	0.83	1.1	1.12	0.59	1.11
YDR469W	1.12	0.97	0.92	1.35	1.11	1.07	1.16
YDR470C	1.06	1.23	1.01	1.21	1.18	0.77	1.21
RPL27B	0.77	0.88	0.89	1.45	1.11	2.67	4.07
YDR472W	1.05	0.91	1.01	1.27	1.32	1.08	1.69
YDR473C	1.17	1.12	0.88	1.38	1.16	0.54	0.58
YDR474C	1.08	1.16	0.86	0.96	1.34	0.72	0.93
YDR475C	1.17	0.9	0.86	1.02	1.23	0.86	0.76
YDR476C	1.46	1.05	0.7	0.95	1.13	0.73	0.87
SNF1	0.91	0.88	0.91	0.98	1.06	0.96	0.85
SNM1	1.04	1.03	0.77	1.08	1.29	0.77	1.11
YDR479C	0.95	0.86	0.73	1.05	1.15	0.54	0.65
YDR480W	1.08	0.93	0.89	0.93	1.39	0.95	1.03
PHO8	0.91	0.81	0.93	1.56	1.5	0.86	0.7
YDR482C	1.14	0.94	0.92	1.15	1.11	0.88	1.19
KRE2	0.72	0.74	0.63	1.25	1.07	1.27	1.16
SAC2	0.86	0.96	0.88	1.07	1.19	0.93	1.33
YDR485C	1.12	0.84	1.13	1.62	1.52	1.27	1.16
YDR486C	1.06	1.17	1.07	1.17	1.08	0.44	0.91
RIB3	0.99	0.83	0.71	1.17	0.94	1.13	1.18
PAC11	1.29	1.27	0.86	1.15	1.3	0.86	1.08
YDR489W	1.04	1.02	1	1.46	1.2	1.62	1.17
YDR490C	1.03	1.14	1.07	1.07	1.08	1.21	1.24
YDR491C	0.96	0.83	0.89	1.59	1.35	3.25	1.37
YDR492W	0.94	0.85	0.75	1.34	1.47	2.15	2.38
YDR493W	1.22	1.09	0.93	1.15	0.84	0.54	0.78
YDR494W	1.14	1.18	0.79	1	1.07	0.46	0.69
VPS3	1.05	1.02	0.99	1.12	0.9	0.82	0.67
YDR496C	0.89	0.9	0.81	1.46	1.82	1.76	3.65
ITR1	1.09	1.02	0.87	0.98	0.77	1.54	0.62
SEC20	1.18	1.2	0.83	1.25	1.35	0.65	1.12
YDR499W	1.04	0.92	0.78	1.44	1.25	1.46	1.18
RPL35B	0.87	0.96	0.77	1.19	1.21	2.31	3.61
YDR501W	1.1	0.89	1.01	1.31	1.4	0.92	1.06
SAM2	0.81	0.89	0.68	1.46	1.84	2.59	2.87
YDR503C	0.93	0.96	0.68	0.95	0.87	0.85	0.79
YDR504C	1.02	0.88	0.91	1.17	1.29	0.82	0.97
GIN5	0.87	1.01	1	1.21	1.16	0.8	0.4
YDR506C	1.4	0.99	0.96	1.02	0.89	0.7	0.78
GIN4	0.89	0.95	0.99	1.15	1.17	1.27	1.13
GNP1	0.86	1.08	1.24	1.85	1.9	2.63	2.04
YDR509W	0.96	0.92	1.2	1.25	1.49	1.4	1.43
SMT3	0.85	0.93	1.14	1.01	0.86	0.73	1.42
YDR511W	1.29	1.27	1.17	1.27	0.88	0.67	0.78
YDR512C	1.27	1.21	0.91	1.01	1.11	0.59	0.91
TTR1	0.95	0.96	0.82	0.81	0.57	0.22	0.28
YDR514C	1.06	1.1	0.9	1.17	1.26	1.43	2.08
SLF1	1.19	1.02	1.03	1.22	1.12	0.71	0.68
YDR516C	1.1	0.83	0.75	0.58	0.61	0.2	0.49
YDR517W	1.22	0.89	0.99	0.92	1.1	0.81	0.76
EUG1	1.12	0.94	0.89	1.29	1.05	0.98	1.15
FPR2	0.96	1.01	0.71	1	0.84	1.05	1.22
YDR520C	1.26	1.27	0.89	1.1	1.25	1.17	1.7
YDR521W	1.05	1.04	0.91	1.08	1.05	0.85	0.9
SPS2	1.21	1.11	1.15	1.2	1.33	1.82	2.1
SPS1	1.31	0.87	1.62	1.3	1.27	1.34	1.08
YDR524C	1	0.97	0.79	1.07	1.37	1.05	1.1
YDR525W	1.25	0.9	0.98	1	1.35	1.26	1.04
YDR526C	0.92	0.81	0.82	0.98	1.14	1.32	1.32
YDR527W	0.97	0.99	1.06	1.34	1.32	2.58	2.23
YDR528W	1	0.98	1.35	1.65	1.93	1.63	2.27
QCR7	0.89	0.98	0.77	0.55	0.57	0.22	0.17
APA2	1.07	0.97	0.88	1.03	1.27	0.6	0.77
YDR531W	0.87	0.86	0.81	1.26	1.59	0.97	1.33
YDR532C	1.05	1.07	0.9	1.03	1.11	0.76	0.84
YDR533C	1.05	0.96	0.67	0.75	0.99	0.15	0.19
YDR534C	1.04	1.31	1.17	1.62	1.26	0.94	1.2
YDR535C	1.36	1.27	0.93	1.29	1.15	0.79	0.64
STL1	1.47	1.65	1.04	1.88	1.69	0.83	0.21
YDR537C	0.95	0.89	0.66	1.03	1.16	0.88	0.86
PAD1	1.06	1.19	0.78	1.09	1.17	1.16	1.3
YDR539W	0.97	1	0.77	1.17	0.96	0.75	0.94
YDR540C	1.25	1.34	1.1	1.19	1.37	0.95	1.54
YDR541C	1.16	0.97	0.65	1.15	0.97	0.76	0.91
YDR542W	1.02	1.02	0.93	0.82	1.13	1.15	1.47
YDR543C	1.18	1.21	1.09	1.23	1.21	1.3	0.99
YDR544C	1.26	1.22	1.11	1.07	1.22	1.58	1.63
YDR545w	1.04	1.04	1.18	1.14	1.34	1.94	1.49
YEL001c	0.9	0.88	0.86	1.05	1.04	1.53	1.02
WBP1	0.83	0.69	0.48	0.89	1.16	0.88	1.12
YEL003w	1	1.12	0.86	1.12	1.31	1.74	2.14
YEL004w	1.06	1.11	0.6	0.88	1.17	0.7	0.79
YEL005c	1.22	0.95	0.78	1.06	1.24	0.57	0.78
YEL006w	0.89	0.98	0.86	0.99	1.2	0.95	1.02
YEL007w	0.9	1.02	1.19	1.39	1.67	1.95	1.39
YEL008w	1.21	1.07	1.17	1.27	1.68	0.92	0.82
GCN4	0.91	0.81	0.69	1.14	1.17	1.38	0.85
YEL010w	1.25	1.23	0.93	1.1	1.45	0.92	1.01
GLC3	1.22	0.92	0.71	0.56	0.71	0.16	0.14
UBC8	1.06	1.23	0.95	0.95	1.28	0.4	0.2
YEL013w	0.92	0.77	0.7	0.76	1.01	0.95	0.97
YEL014c	1.15	1.17	1.1	1.16	1.12	1.43	1.56
YEL015w	1.18	0.78	0.78	0.84	1.15	0.89	2.06
YEL016c	1.04	1	0.73	0.91	0.96	0.77	1.09
YEL0171c	1.29	1.09	1.11	1.18	1.34	1.49	2.34
YEL017w	0.99	0.88	0.59	0.77	0.95	0.89	1.1
YEL018w	1.34	1.06	1.29	1.68	1.47	1.07	2.4
MMS21	1.14	1.12	1.01	1.33	1.4	0.8	0.93
YEL020c	1.35	1.18	0.9	1.21	1.51	0.68	0.8
URA3	0.99	0.93	0.73	0.95	0.64	0.49	0.78
YEL022w	0.99	1.11	1.11	1.22	1.42	1.75	2.93
YEL023c	1.45	1.24	0.83	1	1.26	0.65	0.83
RIP1	0.94	0.83	0.68	0.54	0.52	0.26	0.2
YEL025c	0.86	0.8	0.81	0.91	1.37	1.15	0.9
YEL026w	1.1	1.3	0.95	1.52	1.95	3.68	4.17
CUP5	0.98	0.93	0.67	0.79	0.81	0.94	1.42
YEL028w	1.06	1.01	0.9	1.2	1.38	1.16	1.38
YEL029c	0.95	0.89	0.69	1.09	1.68	1.29	1.69
YEL030w	1.3	1.06	0.84	1.09	1.52	0.77	0.8
YEL031w	0.94	0.93	0.9	1.12	1.36	2.35	1.78
MCM3	0.99	1.08	1.14	1.38	1.55	1.66	2.76
YEL033w	1.13	1.13	1.01	1.48	1.66	2.04	2.11
TIF51A	1.05	1.32	1.19	1.61	1.61	1.65	3.19
UTR5	1.24	1.1	1.18	1.23	1.62	1.25	1.15
ANP1	1.62	1.2	0.73	1.11	1.33	0.83	0.95
RAD23	1.7	1.09	0.79	1.29	1.64	0.62	0.8
UTR4	1.01	1.12	0.79	0.78	1.13	0.88	1.61
CYC7	1.19	1.36	1.12	0.97	0.99	0.27	0.41
UTR2	0.86	0.76	0.68	1.49	1.75	2.25	4.38
YEL041w	1.47	1.08	0.78	1.09	1.12	0.58	0.6
GDA1	0.89	0.87	0.69	1.16	1.46	1.6	2.56
YEL043w	0.83	1.07	1.11	1.62	1.55	1.13	1.36
YEL044w	1.15	1.11	1.12	0.92	1.39	1.16	1.6
YEL045c	1.38	1.38	1.26	1.58	1.51	1.32	1.22
GLY1	0.98	0.94	1	1.62	2.15	2.84	3.38
YEL047c	0.86	0.64	0.51	0.7	0.8	0.63	0.99
YEL048c	1	1.02	0.98	1.52	1.52	1.93	3.3
PAU2	0.96	0.86	1	1.24	1.32	1.16	1.13
YEL050c	1.34	1.12	0.89	0.96	1.44	0.58	0.94
VMA8	0.75	0.8	0.54	0.73	0.86	0.76	1.3
AFG1	1.03	1.05	0.69	1.14	1.1	0.63	0.81
MAK10	0.82	0.97	0.8	1.39	2.08	0.98	1.3
RPL15A	0.87	0.94	0.8	1.25	1.39	3.12	5.52
YEL055c	0.83	0.77	0.66	1.19	1.41	1.89	2.41
YEL056w	1.21	1.13	0.79	1.15	1.56	0.69	1.23
YEL057c	1.25	1.04	0.89	1.22	1.97	0.55	0.96
PCM1	1.31	0.93	0.65	1.05	1.44	0.64	1.22
YEL059w	1.13	0.84	1.03	1.1	1.31	1.1	1.06
PRB1	0.86	1.23	0.82	1.01	1.03	0.31	0.51
CIN8	1.08	0.9	0.96	1.19	1.05	1.14	1.47
NPR2	1.27	1.1	1.04	1.34	1.6	0.67	1.05
CAN1	0.82	0.76	0.73	1.12	1.16	0.98	0.87
YEL064c	1.28	1.09	0.76	0.97	1.26	0.75	0.93
YEL065w	0.83	1.27	1.3	2.29	2.25	1.12	0.83
YEL066w	1.04	0.97	0.9	0.99	0.85	0.65	0.83
YEL067c	1.07	1.22	1.09	1.23	1.29	0.94	0.91
YEL068c	1.02	1.19	1.14	1.22	1.15	0.88	1.21
HXT13	1.45	1.15	0.77	1.13	1.04	0.56	0.55
YEL070w	1.85	1.37	0.8	1.28	1.64	0.36	0.54
YEL071w	0.8	0.67	1.01	1.7	2.16	1.55	1.61
YEL072w	1.19	1.04	0.91	1.27	1.35	0.94	1.19
YEL073c	1.03	0.96	0.93	0.88	1.32	0.64	0.58
YEL074w	0.96	0.92	0.94	1.2	1.35	1.77	1.05
YEL075c	0.84	0.97	1.03	1.03	1.49	1.75	0.86
YEL076c	0.99	0.86	0.82	1.04	1.3	1	0.83
YEL077c	0.74	0.94	0.82	1	1.19	1.29	1.1
MNN1	1.07	0.91	0.66	0.87	1.17	0.89	0.84
YER002w	0.88	1	0.97	1.94	1.77	3.33	2.88
PMI40	0.88	0.76	0.57	1.05	1.11	1.33	1.73
YER004w	0.87	0.91	0.75	1.05	1.03	0.47	0.51
YER005w	1.34	0.9	0.8	1.1	1.54	0.78	1.21
YER006w	0.73	0.92	0.7	1.67	1.68	2.82	2.89
PAC2	1.45	1.29	0.84	1.32	1.28	0.67	1.26
PSL1	0.93	0.95	0.94	1	0.9	0.97	1.07
YER009w	0.88	0.95	0.77	0.97	0.83	1.32	2.69
YER010c	1.05	1.25	0.78	1.21	1.09	1.13	1.6
TIR1	0.97	0.96	0.92	1.08	1.1	0.75	0.96
PRE1	0.92	1.22	0.82	1.21	1.11	0.72	1.11
PRP22	1.26	1.07	0.93	1.01	1.03	0.78	1.16
HEM14	1.17	1.2	0.8	1.01	1.1	0.55	0.69
FAA2	1.3	1.15	0.83	1.26	1.26	0.54	0.4
YER016w	1.02	0.91	0.73	1.12	1.02	1.05	1.28
YTA10	0.98	1.04	1.1	1.13	1.12	0.76	1.09
YER018c	1.33	1.23	0.94	1.62	1.27	1.26	0.9
YER0191C	1.08	0.9	0.82	0.96	1.03	0.93	1.72
YER019w	1.26	1.02	0.87	1.35	1.53	0.92	0.94
GPA2	1.59	1.01	0.65	0.98	1.29	0.39	0.64
SUN2	0.77	0.92	0.97	1.05	1.15	0.54	0.81
SRB4	1.13	0.89	0.89	0.86	1.29	0.68	1.07
PRO3	0.78	0.88	0.69	0.92	0.89	0.81	1.53
YER024w	1.21	1.11	0.89	1.28	1.41	0.46	0.11
GCD11	0.71	0.97	0.77	1.41	1.51	2.66	2.46
CHO1	1.02	0.82	0.51	0.68	0.99	0.49	0.66
GAL83	0.8	0.94	0.72	0.96	0.87	1.12	1.13
YER028c	1.56	1.06	0.8	1.53	1.69	0.66	0.93
YER029c	0.91	0.91	1.03	1.29	1.01	0.75	1.14
YER030w	1.02	0.99	0.93	1.01	1.07	0.6	1.03
YPT8	0.82	1.19	0.72	0.98	0.87	0.82	1.23
YER032w	0.99	1.19	1.02	1.21	1.21	1.06	1.77
YER033c	1.13	1.07	0.81	0.84	0.76	0.54	0.52
YER034w	1.3	1.04	0.93	1.18	1.23	0.66	0.91
YER035w	1.07	1.1	1.08	1.08	0.64	0.22	0.43
YER036c	0.84	0.8	1.25	1.92	2.22	4.47	4.45
YER037w	1.01	1.01	0.69	0.71	0.78	0.48	0.53
YER038c	1.06	0.81	0.77	1.15	1.49	0.8	1.29
YER039c	1.33	1.1	0.82	0.98	0.78	0.54	0.51
GLN3	1.34	1.05	0.95	1.27	1.46	0.64	1.06
YER041w	1.06	1.03	0.81	0.99	0.95	0.98	0.7
YER042w	1.04	1.02	0.88	1.33	1.44	0.93	1.66
SAH1	0.69	0.76	0.62	1.52	1.35	2.02	2.95
YER0441c	1.53	1.17	0.87	1.63	1.3	0.52	1.1
MEI4	0.85	0.82	0.78	0.87	0.66	0.33	0.73
YER045c	1.18	0.9	0.92	1.16	1.26	0.89	1.11
YER046w	1.06	0.72	0.95	0.97	1.41	0.57	0.85
YER047c	1.5	0.96	1.1	1.49	1.19	0.69	0.93
CAJ1	0.88	0.7	0.71	0.95	1.12	0.47	0.8
YER049w	0.96	0.81	0.96	1.41	1.79	2.02	2.99
YER050c	0.84	0.89	0.66	0.84	1.24	0.53	0.8
YER051w	1.43	0.94	0.87	0.91	1.32	0.77	1.01
HOM3	0.72	0.82	0.62	1.13	1.57	2.4	2.74
YER053c	1.14	0.78	0.49	0.35	0.32	0.22	0.16
GIP2	1.21	1.16	1.09	1.35	1.33	1.38	1.29
HIS1	0.9	0.75	0.67	0.97	1.08	1.18	2.24
YER0561c	0.79	0.99	0.66	1.32	1.15	1.7	3.01
FCY2	0.91	0.69	0.62	1.23	1.12	2.94	3.51
YER057c	0.86	1.11	0.64	0.92	0.87	0.93	1.13
PET117	1.48	0.8	1.2	1.24	1.12	0.56	1.07
YER059w	1.33	1.22	0.79	1.06	1.01	0.62	0.79
YER060w	1.02	0.81	0.78	1.46	1.33	2.3	3.23
CEM1	1.47	1.02	0.62	0.96	0.92	0.54	0.71
HOR2	0.9	1.02	0.91	1.43	1.19	1.12	3.17
YER063w	0.92	1.1	0.78	1.06	0.94	0.68	1.1
YER064c	1.06	0.84	1.07	1.56	1.6	1.47	1.89
ICL1	0.92	0.89	0.69	0.94	1.11	0.69	0.08
YER066w	1.14	0.93	0.91	1.08	1.28	0.73	1.08
YER067w	1.05	0.9	0.59	0.49	0.77	0.11	0.17
MOT2	1.09	0.85	0.97	1.29	1.6	0.96	1.37
ARG5,6	0.91	0.82	0.83	1.02	1.16	0.85	0.69
RNR1	0.86	0.92	0.85	1.19	1.64	3.1	2.64
YER071c	1	1.01	0.72	1.06	1.45	0.62	0.9
YER072w	0.96	0.94	0.79	1.07	1.24	1.48	1.9
YER073w	0.9	0.99	0.95	1.59	1.56	1.4	1.79
RP50A	0.87	0.97	0.75	1.1	1.28	2.17	4.5
YER075c	0.82	1.06	1.53	1.89	1.78	1.68	1.83
YER076c	1.56	1.41	0.96	1.49	1.59	0.86	1.16
YER077c	1.21	0.92	0.77	1.13	1.25	0.79	0.98
YER078c	1.21	1.22	1.04	1.44	1.39	0.85	1.27
YER079w	1.24	1.43	0.84	0.91	0.93	0.39	0.28
YER080w	1.01	1.01	0.9	1.1	1.17	0.8	1.19
YER081w	0.99	0.86	0.87	1.44	1.33	0.67	0.65
YER082c	1.05	1.22	0.91	1.68	1.74	1.61	2.52
YER083c	0.98	1.04	0.63	1	1.1	0.66	0.86
YER084w	1.43	1.01	1.2	1.28	1.54	0.86	1.09
YER085c	1.29	1.12	1.07	1.16	1.35	0.83	0.79
ILV1	0.88	0.77	0.58	0.93	1.17	1.94	3.21
YER0871C	0.95	1.08	0.92	1.08	1.08	1.25	2
YER087w	0.91	0.87	0.8	1.02	1.11	0.81	1.7
YER088c	0.8	0.8	0.6	0.92	1.08	0.73	0.48
YER089c	1.04	0.82	1.02	1.18	1.33	1.25	1.74
TRP2	0.78	0.85	0.85	1.35	1.49	1.42	1.47
MET6	0.85	0.79	0.71	1.08	1.31	1.44	1.37
YER092w	0.86	0.99	0.72	0.73	0.87	0.85	0.71
YER093c	0.95	0.97	0.97	1.08	1.16	1.21	1.53
PUP3	0.91	0.93	0.74	1.01	1.11	0.69	0.79
RAD51	1.78	0.78	0.72	1.3	1.46	0.84	0.67
SHC1	1.06	0.9	0.69	0.89	1.5	0.7	0.29
YER097w	1.15	0.8	1.04	1.11	1.27	1.15	0.65
UBP9	1.11	1.15	0.76	0.91	1.18	0.46	0.45
PRPS2	1.12	0.97	0.95	1.22	1.26	0.99	1.57
UBC6	0.95	1.19	0.97	1.14	1.24	0.83	1.23
AST2	1.47	0.87	0.92	1.27	1.37	0.7	0.79
RPS8B	1.2	1.04	1.11	1.19	1.23	2.48	0.99
SSA4	0.89	0.95	0.97	1.12	0.97	0.51	0.69
YER104w	0.86	0.8	0.7	1.04	1.03	1.28	1.77
NUP157	1.01	0.96	1.04	1.13	1.02	1.46	1.61
YER106w	1.59	1.28	0.83	1.33	1.18	0.72	0.72
YER107c	1.29	1.12	0.87	0.98	1.51	0.93	1.74
FLO8	1.29	1.22	0.73	1.1	1.34	0.73	0.92
PHD5	1.22	1.37	1.19	0.88	1.4	1.05	1.18
YER110c	0.85	0.94	0.67	1.51	1.82	3.82	3.19
SWI4	0.94	1.04	1.03	1.11	1.23	1.39	0.91
USS1	0.81	0.93	0.9	1.17	1.4	0.98	1.43
YER113c	0.85	0.84	1.09	1.3	1.39	1.58	2.02
BEB1	0.94	1.03	1.14	1.31	1.31	1.59	1.66
SPR6	1.1	0.89	1.01	1.17	1.39	0.55	1.64
YER116c	1.01	0.92	0.84	1.14	1.21	0.73	0.63
RPL17B	0.9	0.89	0.86	0.93	1.09	2.3	4.57
SSU81	0.79	0.86	0.79	1.3	1.5	1.77	2.01
YER119c	1.1	0.87	1	0.81	1.1	0.66	1.11
SCS2	0.77	0.95	1.01	1.42	1.58	1.54	2.42
YER121w	1.14	0.97	0.94	1.17	1.15	0.65	0.97
GLO3	0.8	0.89	0.87	1.21	1.18	0.77	2.1
CKI3	1.14	1.13	0.91	0.95	1.39	0.94	1.54
YER124c	0.82	0.67	0.7	1.11	1.11	1.13	1.3
RSP5	0.93	1.03	0.88	1.12	1.25	1.06	1.08
YER126c	0.89	0.91	0.76	1.4	1.57	1.52	2.76
YER127w	1.15	1.23	0.9	1.28	1.81	1.09	1.73
YER128w	1.23	1.36	1.09	1.4	1.3	1.02	1.16
PAK1	0.96	1.13	0.99	1.24	1.4	2.07	2.26
YER130c	1.23	0.86	0.42	0.63	0.85	0.81	1.05
RPS26B	0.78	0.91	0.72	0.97	1.01	2.58	5.61
YER132c	1.09	1.14	1.07	1.3	1.34	1.52	1.49
GLC7	0.89	0.91	0.81	0.89	0.63	0.52	0.81
YER134c	1.01	1.03	1.03	1.26	1.21	1.32	1.16
YER135c	1.42	0.79	0.96	1.25	0.88	0.62	1
GDI1	0.8	0.88	0.9	1.21	1.42	1.11	1.35
YER137c	1.02	0.81	0.96	1.1	1.21	1.28	1.3
TY2B	0.88	0.9	0.92	1.09	1.26	1.37	1.68
YER139c	1.15	1.02	0.87	1	1.31	0.56	0.99
YER140w	1.17	0.94	0.77	1.27	1.35	0.83	1.06
COX15	1	0.71	0.59	0.52	0.72	0.38	0.43
MAG1	1.26	1.06	0.8	1.01	1.44	0.45	0.5
YER143w	1.23	0.83	0.99	1.29	1.19	0.68	1
YER144c	0.84	0.79	0.94	1.41	1.55	1.09	0.98
FTR1	0.89	0.94	1.33	1.57	2.12	2.73	2.45
YER146w	0.9	0.9	0.75	0.99	1.02	1.14	1.45
YER147c	1.5	1.21	0.9	1.28	1.53	0.74	1.01
SPT15	0.85	0.8	0.73	1.06	1.07	0.9	1.33
YER149c	1.28	1.19	0.74	1.28	1.45	0.84	1.57
YER150w	1.01	0.88	0.45	0.35	0.33	0.09	0.1
UBP3	1.07	0.93	1.06	1.54	1.49	1.05	1.61
YER152c	1.58	1.08	0.8	1.34	1.17	0.79	0.84
PET122	1.65	1.26	1.1	1.53	1.36	0.71	1.16
OXA1	1.14	1.01	0.89	1.27	1.48	1	1.11
BEM2	0.99	0.98	1.07	1.24	1.39	1.61	1.59
YER156c	0.9	0.97	0.72	1.17	1.23	1.31	1.48
YER157w	1.04	0.98	0.81	1	1.08	0.92	1.68
YER158c	1.17	0.99	0.52	0.6	0.55	0.45	0.28
YER159c	1.03	0.85	0.73	1.25	1.07	0.78	0.75
TY1B	0.9	0.92	0.95	1.05	1.04	1.01	1.49
SPT2	1.26	0.89	0.81	1.41	0.87	0.64	0.99
RAD4	1.17	0.91	0.81	1.02	1.09	0.52	0.52
YER163c	1.15	0.89	0.85	0.95	1.41	0.56	1.12
YER164w	1.02	1.06	1.15	1.43	1.53	1.47	1.34
PAB1	0.76	0.76	0.99	2.01	2.05	2.68	3.21
YER166w	1.11	0.92	1.08	1.13	1.14	0.91	1.06
BCK2	0.91	0.78	0.86	1.02	1.27	0.87	1.15
TNT1	0.8	0.89	0.85	1.41	1.34	1.17	1.26
YER169w	1.02	0.93	1.52	1.4	1.55	1.17	1.23
PAK3	1.1	0.98	1	1.09	1.28	0.9	0.9
RAD3	0.98	1	0.8	1.13	1.15	1.06	1.78
BRR2	0.96	0.99	1.02	1.22	1.1	1.15	1.15
YER173W	1.27	1.27	1.01	1.31	1.28	0.7	0.98
YER174c	0.94	0.84	0.86	1.49	1.17	0.9	0.55
YER175c	1.26	1.22	0.93	1.08	1.16	0.47	0.48
YER176w	1.06	0.97	1.04	1.43	1.13	1.46	1.25
BMH1	0.81	0.82	0.88	0.92	0.82	1.3	2.07
PDA1	0.79	0.69	0.55	0.81	0.8	1.05	0.67
DMC1	1.59	2.18	0.92	1.11	1.32	0.58	0.77
ISC10	1.02	1	0.7	1.22	1.14	1.06	0.97
YER181c	1.45	1.49	1.11	1.21	1.58	0.72	0.81
YER182w	1.25	1.26	1.11	1.19	0.82	0.26	0.46
YER183c	0.99	0.78	0.99	1.08	1.2	1.27	1.51
YER184c	1.07	0.8	0.75	1.01	1.3	0.95	0.74
YER185w	1.4	0.75	0.87	1.38	1.42	0.63	0.94
YER186c	0.91	0.74	0.88	1.08	1.09	1.08	0.8
YER187w	1.29	0.79	0.96	1.26	1.31	0.9	1.22
YER188w	1.21	0.9	0.89	1.04	1.06	0.58	0.97
YER189w	0.96	0.78	0.76	1.03	1.21	1.19	0.91
YER190w	0.98	0.97	1	1.15	1.29	1.68	1.26
YFL-TyA	0.94	0.81	1.01	1.05	1.32	1.42	1.41
YFL-TyB	0.92	0.93	1.01	1.18	1.07	1.14	1.61
DEG1	0.9	0.9	1.01	1.05	1.09	1.15	1.33
SPB4	1	0.71	0.9	1.43	1.38	1.76	1.44
MSH4	1.68	1.44	0.93	1.28	1.19	0.68	0.88
YFL004W	0.82	0.75	0.73	1.04	0.8	1.27	1.07
SEC4	0.85	0.89	1.01	1.12	1.04	0.7	1.07
YFL006W	1.04	0.86	0.93	1.51	1.22	1.75	0.85
YFL007W	0.93	1.03	0.97	1.16	1.26	1.6	1.3
SMC1	1.18	1.06	1.07	1.34	1.2	1.61	1.4
CDC4	0.88	0.98	0.92	1.15	1.23	1.13	1.24
YFL010BW	1.05	1.05	1.07	1.2	0.99	0.54	1.01
YFL010C	0.99	0.99	0.92	1.12	1.11	0.56	0.96
HXT10	1.89	1.49	0.8	1.29	1.39	0.54	0.56
YFL012W	1.48	1.38	1.15	1.57	1.34	0.74	0.92
YFL013C	1.25	1.12	0.99	1.44	1.2	0.91	0.95
HSP12	1.11	0.77	0.65	0.33	0.21	0.08	0.09
YFL015C	1.2	0.76	1.24	0.99	1.47	1.19	1.14
MDJ1	1.02	0.67	0.95	1.12	0.91	0.73	1.01
YFL017C	1.07	0.83	0.78	0.91	1.06	0.95	1.32
LPD1	0.98	0.88	0.73	0.77	0.69	0.61	0.58
YFL019C	1.05	0.73	1.07	1.03	1.13	1	0.8
PAU5	0.96	0.79	0.87	0.94	1.08	0.9	1.37
GAT1	0.99	0.81	0.83	1.33	1.4	0.72	0.68
FRS2	0.96	0.95	1.22	1.7	1.9	2.15	2.83
YFL023W	0.79	0.87	0.75	1.42	1.34	1.63	1.98
YFL024C	1.18	0.67	1.28	1.51	1.41	1.3	1.68
YFL025C	0.99	0.71	0.76	1.07	1.38	1.35	1.15
STE2	0.91	0.82	0.62	1.04	0.93	1.33	1.86
YFL027C	1.21	0.88	0.68	1.06	1.22	0.63	0.97
YFL028C	1.48	1.28	0.94	1.33	1.1	0.82	1.31
YFL029C	1.05	0.96	1	0.98	1.13	0.97	0.92
YFL030W	1.74	1.39	0.88	1.2	0.98	0.48	0.21
HAC1	0.89	0.71	0.64	0.73	0.73	0.61	1.08
YFL032W	1.31	1.37	1.17	1.31	1.09	0.98	1.34
YFL033C	1.23	1.06	1.17	1.11	1.3	1.5	1.27
YFL034W	1.24	1.48	1.15	0.92	1.33	0.98	1.26
YFL035C	1.22	1.33	0.86	1.37	1.71	0.76	1.18
RPO41	1.15	1.43	1.44	0.89	1.15	0.7	1.23
TUB2	0.81	0.69	0.69	1.22	1.2	1.6	2.41
YPT1	1.02	0.88	0.92	0.84	0.85	0.5	1.13
ACT1	0.79	0.87	0.71	0.78	0.75	0.72	1.03
YFL040W	1.99	1.36	0.93	1.48	1.33	0.74	0.86
YFL041W	0.8	0.8	0.64	1.06	1.24	0.8	0.8
YFL042C	1.6	1.44	1.03	0.95	1.26	0.53	0.65
YFL043C	1.24	0.9	0.87	1.03	1.37	0.66	0.66
YFL044C	1.27	1.37	0.89	1.31	1.53	0.59	0.86
SEC53	0.74	0.72	0.49	0.86	1.15	1.61	2.43
YFL046W	1.43	1.35	0.95	1.23	1.52	0.68	1.11
YFL047W	0.96	0.7	0.73	1.09	1.13	0.91	1.28
EMP47	1.26	1.03	0.86	0.97	1.13	0.8	1.13
YFL049W	0.98	0.79	0.77	1.07	1.34	0.76	0.95
ALR2	1.18	1.32	1.13	1.59	1.69	1.05	1.31
YFL051C	1.35	1.35	0.82	1.29	1.1	0.58	0.57
YFL052W	1.92	1.65	1.04	1.7	1.69	0.62	0.49
YFL053W	1.92	1.35	1.18	1.26	1.32	0.63	0.77
YFL054C	1.6	1.29	1.1	1.21	1.13	0.18	0.51
YFL055W	1.63	1.25	1.05	1.3	1.39	0.64	0.53
YFL056C	1.18	1.19	1.14	1.31	1.43	0.64	0.71
YFL057C	1.02	1.08	1.07	1.23	1.27	1.44	1.6
THI5	1.7	1.4	1.14	1.46	1.66	0.71	0.86
YFL059W	1.54	1.15	1.02	1.14	1.02	0.68	0.67
YFL060C	1.35	0.8	1.05	1.17	1.42	0.79	0.8
YFL061W	1.29	1.22	1.2	1.18	1.23	0.99	0.98
YFL062W	0.89	0.79	0.59	0.63	0.64	0.55	0.96
YFL063W	1.06	0.64	0.79	1.06	1.4	1.07	0.83
YFL064C	1.08	0.98	0.89	0.97	1.4	1.1	0.9
YFL065C	0.86	0.73	0.86	1.04	1.31	1.72	0.86
YFL066C	0.98	0.86	0.72	0.93	1.34	1.06	0.84
YFL067W	0.88	0.86	0.98	1.04	1.3	1.6	1.32
YFL068W	0.96	0.82	0.87	1.02	1.24	1.12	0.96
YFR001W	0.85	0.74	0.73	1.55	1.66	1.24	1.84
NIC96	1.04	0.65	0.91	1.19	1.54	1.04	1.31
YFR003C	1.02	0.63	0.98	0.99	0.96	0.41	0.79
MPR1	1.11	1.15	0.78	1.15	1.3	0.58	1.03
YFR005C	0.94	0.71	0.96	1.26	1.8	1.14	2.34
YFR006W	1.03	0.99	1.1	0.93	0.93	0.86	1.83
YFR007W	1.16	1.02	0.89	1	1.15	0.72	0.81
YFR008W	1	1.22	1.04	1.15	1.16	1.04	1.53
GCN20	0.79	0.68	0.67	0.95	1.09	0.94	1.69
YFR010W	1.22	1.04	0.75	0.95	1.06	0.63	0.97
YFR011C	1.16	0.93	0.73	0.81	0.87	0.53	0.52
YFR012W	1.41	1.41	1.19	0.8	1.48	0.73	0.94
YFR013W	0.9	0.87	0.87	1.22	1.19	0.75	1.01
CMK1	1.56	1.35	0.88	0.79	0.9	0.45	0.66
GSY1	1.17	0.97	0.75	0.34	0.49	0.15	0.15
YFR016C	1.31	1.15	0.84	0.94	0.86	0.54	0.72
YFR017C	1.61	1.62	1.22	1.16	1.09	0.5	0.37
YFR018C	1.68	1.35	0.86	1.49	1.47	0.75	1.02
FAB1	1.03	0.71	1	1.19	1.4	0.95	1.05
YFR020W	1.17	1.39	0.75	1.13	1.4	0.68	1.06
YFR021W	0.87	0.76	0.76	1.36	1.43	0.84	0.91
YFR022W	1.64	1.23	0.63	1.06	1.24	0.58	0.66
PES4	1.6	0.85	0.93	1.37	1.2	0.71	0.74
YFR024C	0.99	1.02	0.87	0.98	1.01	0.62	1.02
HIS2	0.94	0.82	0.92	1.1	1.61	0.93	1.21
YFR026C	1.24	0.93	1.01	1.16	0.86	0.69	1.14
YFR027W	1.49	0.87	0.91	1.22	1.63	0.87	0.82
CDC14	1.03	1.13	1.07	1.15	1.38	1.04	2.33
YFR029W	1.28	0.79	0.87	1.04	1.64	0.67	0.69
MET10	1.17	1.41	1.42	1.26	1.83	1.45	1.06
YFR031BC	0.83	0.83	0.59	1	1.03	2.57	4.51
SMC2	1.24	1.16	0.97	0.98	1.37	0.98	2.18
YFR032C	1	1.19	1.05	1.22	1.2	1.45	1.68
QCR6	0.96	1.08	0.98	0.8	0.65	0.19	0.27
PHO4	1.08	1.11	1.01	1.32	1.38	1.45	1.75
YFR035C	1.05	1.1	0.89	0.82	0.94	0.98	1.36
CDC26	1.18	1.32	1.12	1.31	1.28	1.19	1.22
YFR037C	1.6	1.39	0.85	1.06	1.29	0.72	1.68
YFR038W	1.03	0.9	0.81	1.3	1.18	1.02	1.49
YFR039C	1.47	1.24	0.76	0.93	0.83	0.57	0.86
SAP155	1.07	1.08	0.98	1.11	1.07	0.79	0.69
YFR041C	1.11	1.1	0.74	0.87	1.27	0.65	1.1
YFR042W	0.88	0.83	0.64	0.75	0.86	0.54	0.94
YFR043C	1.23	0.97	0.97	0.93	1.33	0.69	1.02
YFR044C	0.74	0.64	0.42	0.61	0.72	0.53	0.75
YFR045W	1.2	0.91	0.98	1.11	1.25	0.53	0.93
YFR046C	1.22	0.75	0.68	1.04	1.83	0.58	0.72
YFR047C	1.1	1.07	0.58	0.9	0.99	0.42	0.7
YFR048W	1	0.8	0.9	1.32	1.51	0.77	0.84
YMR31	1.13	0.99	0.77	1.13	1.03	0.63	0.6
PRE4	0.85	0.9	1.07	1.39	1.41	0.6	1.04
YFR051C	1.08	1.1	1.06	1.37	1.03	1.21	1.29
NIN1	0.74	0.79	0.93	1.13	1.21	0.52	0.92
HXK1	0.88	0.8	0.76	0.5	0.36	0.17	0.77
YFR054C	1.38	1.14	0.99	1.2	1.25	0.8	0.93
YFR055W	1	0.92	1.04	1.78	1.84	1.52	4.76
YFR056C	1.12	0.95	0.8	1.43	1.52	1.07	1.16
YFR057W	1	1.03	0.96	1.07	1.13	2	2.38
YGL001C	1.04	0.86	0.78	1.19	1.06	0.98	1.72
YGL002W	1.09	1.15	0.93	1.01	1.15	0.63	1.18
YGL003C	1.01	1.01	0.95	1.36	1.34	0.73	0.66
YGL004C	1.43	1.5	1.05	1.05	1.04	0.41	0.85
YGL005C	1.04	1.09	0.77	1.26	0.96	0.6	0.73
PMC1	1.11	1.05	1.06	0.65	0.63	0.38	0.41
YGL007W	1.09	1.23	1.07	1.48	1.01	0.8	0.84
PMA1	0.85	0.85	0.92	1	1.23	2.72	2.89
LEU1	0.92	0.7	0.98	1.35	1.52	1.32	1.24
YGL010W	1.04	0.93	0.9	1.09	1.34	0.65	0.79
SCL1	0.91	0.77	0.79	0.94	1.16	0.53	1.27
ERG4	0.92	0.75	0.61	0.91	1.07	1.4	2.32
PDR1	0.87	0.8	0.98	1.46	1.71	1.34	1.29
YGL014W	0.93	0.99	1.14	1.69	1.53	1.17	1.76
YGL015C	1.24	0.81	0.84	1.37	1.33	2.6	1.79
PDR6	0.94	0.81	0.8	1.32	1.63	1.62	2.11
ATE1	1.09	0.76	0.74	1.09	1.35	0.61	0.89
YGL018C	1.18	1.15	0.96	1.29	1.56	0.63	0.99
CKB1	1.12	0.74	0.91	1.04	1.14	0.71	1.1
YGL020C	1.01	1.07	0.88	1	1.06	0.78	1.6
ALK1	0.95	0.96	0.71	0.86	0.9	1.25	1.32
STT3	0.87	0.89	0.93	0.94	1.04	1.15	2.38
YGL023C	1.42	1.55	0.86	1.33	1.5	0.7	0.79
YGL024W	1.08	1.09	1.1	1.16	1.47	1.08	1.21
PGD1	1.09	1.16	1.05	1.29	1.14	0.99	0.98
TRP5	0.86	0.77	0.74	0.98	1.13	1.24	1.9
CWH41	1.03	0.85	0.78	0.85	0.8	1.24	1.11
YGL028C	0.88	0.91	0.7	1.2	1.59	1.9	2.69
YGL029W	1.2	1.16	0.99	1.44	1.27	3.52	2.52
RPL32	1.06	1.11	0.97	1.35	1.27	2.69	4.18
RPL30A	0.98	1	0.97	1.1	1	1.59	4.97
AGA2	1	0.84	0.57	0.91	0.83	0.54	0.98
YGL033W	1.48	0.71	1.09	1.48	1.47	0.7	0.77
YGL034C	1.03	0.79	0.97	1.13	1.21	1.42	1.18
MIG1	0.87	0.72	1.1	1.55	1.35	0.72	0.95
YGL036W	0.8	0.84	1.12	1.22	1.24	0.74	1.08
YGL037C	0.87	0.77	0.82	0.45	0.36	0.14	0.28
OCH1	1.05	0.87	0.76	1.04	1.28	0.79	0.89
YGL039W	0.86	0.73	0.89	1.76	1.72	2.79	1.95
HEM2	0.96	1	0.83	0.97	0.91	0.94	1.19
YGL041C	0.9	0.95	0.76	1.06	1.31	0.98	1.23
YGL042C	1.03	1.01	0.85	1.12	1.03	1.44	2.26
DST1	0.91	0.89	1	1.09	1.28	1.17	1.43
RNA15	1.03	1.12	1.04	1.25	1.25	0.69	1.08
YGL045W	1.22	1.16	0.97	1.18	0.93	0.38	0.4
YGL046W	1.42	1.31	0.97	1.14	1.36	0.56	0.57
YGL047W	1.11	1.11	1.01	0.91	0.74	0.27	0.61
SUG1	0.82	0.87	0.85	0.97	0.93	0.54	0.86
TIF4632	1.02	1.18	0.86	0.93	1.06	1.03	0.8
YGL050W	1.11	1.11	1.04	1.14	1.32	1.13	1.4
YGL051W	1.01	0.84	0.8	0.99	0.76	0.41	0.63
YGL052W	1.07	1.09	0.99	1.2	1.07	0.99	1.29
YGL053W	0.86	0.75	0.65	0.84	0.81	0.61	0.84
YGL054C	1.01	1.15	0.79	1.1	0.88	0.93	1.6
OLE1	0.8	0.55	0.36	0.95	0.94	1.6	0.96
YGL056C	1.01	1.21	1.27	1.94	2.11	1.21	0.96
YGL057C	1.14	0.99	0.92	1.25	1.3	0.93	0.96
RAD6	1.03	0.94	1.04	1.28	1.3	1.5	1.86
YGL059W	1.42	1.28	0.68	0.86	1.33	0.41	0.48
[truncated: 4,154 more rows]
